# Supplementary material for: An 8-cage imaging system for automated analyses of mouse behavior
Source: Sci Rep. 2023 May 19;13:8113. doi: 10.1038/s41598-023-35322-1 (PMC10199054; doi:10.1038/s41598-023-35322-1)
Supplement: Supplementary file 2 — Supplementary Information 2. [file 41598_2023_35322_MOESM2_ESM.zip]

Archive with 1 entries (1 files):
- S2_Mouse_Macro_042323.ijm
