# Supplementary material for: An 8-cage imaging system for automated analyses of mouse behavior
Source: Sci Rep. 2023 May 19;13:8113. doi: 10.1038/s41598-023-35322-1 (PMC10199054; doi:10.1038/s41598-023-35322-1)
Supplement: Supplementary file 4 — Supplementary Information 4. [file 41598_2023_35322_MOESM4_ESM.xlsx]

## Sheet: S4
	Supplement S4. Results of 8-cage mouse experiment.
	Behaviors of wild-type mice were recorded in an 8-cage imaging system.
	The acquired movies were analyzed using an ImageJ macro (Supplement 2), and
	the results were copied in a MS Excel Template (Supplement 3).
	The template with data shows the obtained results (Supplement 4). The 'Summary'
	provides a summary of 15 behaviors in each of the 8 wild-type mice.
	The 'Fig 9' sheet compares behaviors of wild-type and 3xTg-AD mice.

## Sheet: Data
	Copy & paste data from the ImageJ Results file below (values only)
Row	Image	Area	Mean	X	Y	BX	BY	Width	Height	Major	Minor	Angle	Xhead	Yhead	Cage	Hour	Period	Quad	Home	Food	Wall	Window	Out	Speed	Move	Ratio	SAP
1	1	496	34.8	97.8	172.7	82	163	38	20	35.1	18	1.5	127.8	172	1	1	1	C	0	1	0	0	0	0	0	2	0
2	1	531	35.3	364.3	168.8	343	156	39	25	42.9	15.8	28.1	337.8	182.9	2	1	1	C	0	0	0	1	1	0	0	2.7	1
3	1	395	36.4	141	317.3	127	306	28	23	31.5	16	148.1	166.5	333.2	3	1	1	A	1	0	0	0	0	0	0	2	0
4	1	797	34.6	534.8	309.3	515	296	40	27	39.6	25.6	4.6	564.7	306.9	4	1	1	B	1	0	0	0	0	0	0	1.5	0
5	1	564	34.2	256.3	608.6	239	593	39	32	47.2	15.2	141.8	279.8	627.1	5	1	1	B	0	0	1	0	1	0	0	3.1	1
6	1	1002	33.3	555.3	649	545	617	19	66	66.2	19.3	88.7	554.6	679	6	1	1	D	0	1	0	0	0	0	0	3.4	1
7	1	631	33.6	84.8	839.4	73	819	25	36	33.7	23.8	86.9	86.4	809.4	7	1	1	C	0	1	0	0	0	0	0	1.4	0
8	1	894	34.4	538.3	783	516	765	49	38	56.4	20.2	145	562.9	800.2	8	1	1	B	1	0	0	0	0	0	0	2.8	1
9	2	591	34.5	93.1	193	82	174	22	35	34.3	21.9	97.8	89	163.3	1	1	1	C	0	1	0	0	0	0	0	1.6	0
10	2	630	34.5	363.9	171.1	344	156	39	35	46.6	17.2	36.7	339.9	189	2	1	1	C	0	0	0	1	1	0	0	2.7	1
11	2	450	35.8	140.6	314.8	125	302	31	26	36.4	15.7	141.4	164.1	333.6	3	1	1	A	1	0	0	0	0	0.3	0	2.3	1
12	2	732	34.7	535.8	307.4	519	291	35	31	39.9	23.4	145.6	560.6	324.4	4	1	1	B	1	0	0	0	0	0.2	0	1.7	0
13	2	625	34.3	289.7	662	279	639	20	52	50.8	15.7	99.2	294.6	691.6	5	1	1	D	0	0	0	1	1	6.4	1	3.2	0
14	2	1008	33.1	555.1	649.1	545	618	19	65	65.1	19.7	88.6	554.3	679.1	6	1	1	D	0	1	0	0	0	0	0	3.3	1
15	2	624	33.4	85.2	839.5	73	820	25	36	33.4	23.8	87.5	86.5	809.6	7	1	1	C	0	1	0	0	0	0.1	0	1.4	0
16	2	920	34.6	538.1	774.2	514	752	45	38	46.4	25.2	26.3	511.2	787.5	8	1	1	B	1	0	0	0	0	0.9	0	1.8	0
17	3	692	34.1	92.7	194.2	80	175	25	37	36.3	24.3	88.9	93.3	164.2	1	1	1	C	0	1	0	0	0	0.1	0	1.5	0
18	3	723	33.9	364.7	185.7	341	166	41	38	51.4	17.9	46.9	344.2	207.6	2	1	1	C	0	0	0	1	1	1.5	1	2.9	0
19	3	407	36	142	314.4	128	301	28	27	33.3	15.6	135.3	163.3	335.6	3	1	1	A	1	0	0	0	0	0.1	0	2.1	0
20	3	735	34.5	535.7	308.6	520	291	32	35	40.1	23.4	130.9	555.4	331.3	4	1	1	B	1	0	0	0	0	0.1	0	1.7	0
21	3	490	35.4	286.2	661.4	274	646	27	30	34.1	18.3	124	303	686.3	5	1	1	D	0	0	0	1	1	0.4	0	1.9	0
22	3	1082	33.1	554.9	651.6	545	618	19	71	70.9	19.4	87.5	553.6	681.5	6	1	1	D	0	1	0	0	0	0.2	0	3.6	1
23	3	661	33	86	838.6	75	819	24	37	36.7	22.9	100.9	80.3	809.1	7	1	1	C	0	1	0	0	0	0.1	0	1.6	0
24	3	928	34.3	539.3	776	516	753	43	40	46.6	25.4	37.1	563.2	757.9	8	1	1	B	1	0	0	0	0	0.2	0	1.8	0
25	4	701	34	94.2	190.5	84	168	22	42	41.9	21.3	101.9	88	161.2	1	1	1	C	0	1	0	0	0	0.4	0	2	0
26	4	689	34.5	363.9	184.5	338	166	44	36	50.9	17.2	42.6	341.8	204.8	2	1	1	C	0	0	0	1	1	0.1	0	2.9	1
27	4	412	36.1	139.1	317.3	120	310	36	17	37.1	14.1	170.1	109.6	312.1	3	1	1	A	1	0	0	0	0	0.4	0	2.6	1
28	4	819	34.5	535.2	309.8	520	291	29	39	41.4	25.2	115.6	548.2	336.8	4	1	1	B	1	0	0	0	0	0.1	0	1.6	0
29	4	309	36.2	290.9	649.5	276	642	31	14	31.1	12.6	6.6	320.7	646.1	5	1	1	D	0	0	0	1	1	1.3	1	2.5	0
30	4	1025	33.3	554.9	649.5	543	618	21	64	65.8	19.8	87.5	553.6	679.5	6	1	1	D	0	1	0	0	0	0.2	0	3.3	1
31	4	308	34.7	83.9	844.1	73	834	22	20	25.7	15.2	151.9	110.3	858.3	7	1	1	C	0	1	0	0	0	0.6	0	1.7	0
32	4	993	34.2	545	772.4	518	746	47	45	55.1	22.9	39.7	521.9	791.5	8	1	1	B	1	0	0	0	0	0.7	0	2.4	1
33	5	730	34.9	90.3	184.1	77	158	28	46	47.9	19.4	114.2	78	156.7	1	1	1	C	0	1	0	0	0	0.8	0	2.5	1
34	5	707	34.2	363.5	184.7	338	166	44	36	51.4	17.5	42.3	341.3	204.9	2	1	1	C	0	0	0	1	1	0	0	2.9	1
35	5	416	36.6	137	315	117	302	38	24	41.8	12.7	155.1	109.8	302.4	3	1	1	A	1	0	0	0	0	0.3	0	3.3	1
36	5	811	34.4	534.7	308.7	520	290	28	39	40.1	25.8	113.8	546.9	336.2	4	1	1	B	1	0	0	0	0	0.1	0	1.6	0
37	5	858	33.4	555.6	644.6	545	616	19	59	58.3	18.7	89.9	555.6	674.6	6	1	1	D	0	1	0	0	0	0.5	0	3.1	1
38	5	417	34.3	83.7	848.6	73	832	24	28	31.1	17.1	136.4	61.9	827.9	7	1	1	C	0	1	0	0	0	0.5	0	1.8	0
39	5	912	34.1	534.1	788.9	511	771	47	33	48	24.2	26.1	561	775.8	8	1	1	B	1	0	0	0	0	2	1	2	0
40	6	670	35.4	91.5	183.1	77	167	33	34	36.5	23.4	56.4	108.1	158.1	1	1	1	C	0	1	0	0	0	0.2	0	1.6	0
41	6	700	34.4	363.7	185.5	339	166	43	38	51.7	17.2	46.1	342.9	207.1	2	1	1	C	0	0	0	1	1	0.1	0	3	1
42	6	384	36.9	138.8	316	123	304	32	22	34.8	14	150.9	112.6	301.4	3	1	1	A	1	0	0	0	0	0.2	0	2.5	1
43	6	833	34.7	534.2	308.4	522	289	26	41	40.9	25.9	92.3	535.4	338.4	4	1	1	B	1	0	0	0	0	0.1	0	1.6	0
44	6	736	33.6	556.2	639.7	546	614	18	50	52.2	18	88.6	556.9	609.7	6	1	1	D	0	1	0	0	0	0.5	0	2.9	1
45	6	688	33.6	87	846.8	73	828	26	36	36.8	23.8	71.7	96.5	818.4	7	1	1	C	0	1	0	0	0	0.4	0	1.5	0
46	6	859	34.1	529.1	788.8	510	773	39	32	43.8	25	30.6	554.9	773.5	8	1	1	B	1	0	0	0	0	0.5	0	1.8	0
47	7	739	34.4	115.5	175.7	92	167	54	20	52.2	18	9.1	145.1	170.9	1	1	1	C	0	1	0	0	0	2.6	1	2.9	0
48	7	712	34.5	360.8	187.4	340	166	39	43	56.1	16.2	51.8	342.2	211	2	1	1	C	0	0	0	1	1	0.4	0	3.5	1
49	7	428	36.5	147.3	312.2	136	299	25	27	31.8	17.1	58.2	163.1	286.8	3	1	1	A	1	0	0	0	0	0.9	0	1.9	0
50	7	708	34.9	535.2	306.5	517	289	33	31	35.6	25.3	46.5	555.9	284.7	4	1	1	B	1	0	0	0	0	0.2	0	1.4	0
51	7	455	34.9	283.3	641.8	268	629	31	24	33.8	17.2	34.4	308.1	624.9	5	1	1	D	0	0	0	1	1	27.8	1	2	0
52	7	736	33.7	556	644.3	546	620	18	48	50.4	18.6	90.1	555.9	614.3	6	1	1	D	0	1	0	0	0	0.5	0	2.7	1
53	7	692	33.7	86.5	846.2	73	828	30	36	38.7	22.7	62.6	100.4	819.6	7	1	1	C	0	1	0	0	0	0.1	0	1.7	0
54	7	910	34	533	788.2	509	776	50	25	50.7	22.8	1.4	563	787.5	8	1	1	B	1	0	0	0	0	0.4	0	2.2	0
55	8	663	34.7	129.6	167.4	108	148	46	35	52.6	16	33.7	154.5	150.8	1	1	1	C	0	1	0	0	0	1.7	1	3.3	0
56	8	740	34.6	358.9	190.4	344	167	32	53	57.9	16.3	60.6	344.2	216.5	2	1	1	C	0	0	0	1	1	0.4	0	3.6	1
57	8	491	36.4	162	307.2	142	293	48	31	53.4	11.7	30.9	187.7	291.8	3	1	1	A	1	0	0	0	0	1.6	1	4.6	0
58	8	728	35	535.1	307.3	516	291	35	30	35.5	26.1	33.4	510	323.8	4	1	1	B	1	0	0	0	0	0.1	0	1.4	0
59	8	544	34.9	283	643.9	260	633	40	24	42.3	16.4	155.5	255.7	631.5	5	1	1	D	0	0	0	1	1	0.2	0	2.6	1
60	8	672	34.1	551.9	642.9	533	627	31	32	30.9	27.7	140.5	528.7	623.8	6	1	1	D	0	1	0	0	0	0.4	0	1.1	0
61	8	559	34.9	105.6	791.7	87	779	41	27	46.6	15.3	30.7	131.4	776.4	7	1	1	A	1	0	0	0	0	5.9	1	3.1	0
62	8	744	33.8	558.9	796.6	551	763	14	68	71.3	13.3	88.7	558.2	826.6	8	1	1	B	1	0	0	0	0	2.8	1	5.4	0
63	9	692	34.4	121.7	172.8	102	163	47	22	43.7	20.2	8.1	151.3	168.6	1	1	1	C	0	1	0	0	0	1	0	2.2	0
64	9	568	35.6	355.3	201.4	340	179	29	42	48.7	14.8	63.4	368.7	174.5	2	1	1	C	0	0	0	1	1	1.2	1	3.3	0
65	9	507	35.9	186.6	310.9	174	291	24	47	44.7	14.4	112.8	198.2	338.6	3	1	1	A	1	0	0	0	0	2.5	1	3.1	0
66	9	747	34.4	530.9	309	509	297	41	24	40.4	23.5	179.8	500.9	309	4	1	1	B	1	0	0	0	0	0.5	0	1.7	0
67	9	512	35.1	283	645.3	266	633	32	25	34.1	19.1	29.9	257	660.2	5	1	1	D	0	0	0	1	1	0.1	0	1.8	0
68	9	753	33.5	551.8	651.9	535	634	29	39	43.6	22	118.7	566.2	678.2	6	1	1	D	0	1	0	0	0	0.9	0	2	0
69	9	645	34.7	170.9	791.2	146	778	52	30	56.6	14.5	155.5	198.2	803.6	7	1	1	A	1	0	0	0	0	6.7	1	3.9	0
70	10	718	34.3	130.1	173.4	107	163	54	20	52.6	17.4	177.9	160.1	174.5	1	1	1	C	0	1	0	0	0	0.9	0	3	1
71	10	637	33.9	380.1	149.4	369	132	23	44	39	20.8	90	380.1	179.4	2	1	1	A	0	0	1	0	1	5.9	1	1.9	0
72	10	675	35.3	185.3	321.3	173	293	21	67	57.8	14.9	86.1	183.2	351.2	3	1	1	A	1	0	0	0	0	1.1	1	3.9	0
73	10	777	34.4	531.7	308.5	510	296	41	26	40.7	24.3	167.5	502.4	302	4	1	1	B	1	0	0	0	0	0.1	0	1.7	0
74	10	517	34.9	283.4	646	273	632	23	29	30.8	21.4	70.2	273.2	674.2	5	1	1	D	0	0	0	1	1	0.1	0	1.4	0
75	10	885	33.2	554.3	665.2	543	640	21	51	52.3	21.5	85.3	551.8	695.1	6	1	1	D	0	1	0	0	0	1.4	1	2.4	0
76	10	698	34.1	232	823.2	208	806	55	32	60.2	14.8	152	258.5	837.3	7	1	1	D	0	0	0	1	1	7	1	4.1	0
77	10	660	33.9	552.7	795.2	530	770	35	41	43.5	19.3	50.5	571.7	772	8	1	1	B	1	0	0	0	0	76.7	1	2.3	0
78	11	735	34.2	131.2	173.6	107	163	57	20	54.9	17.1	178.7	161.2	174.3	1	1	1	C	0	1	0	0	0	0.1	0	3.2	1
79	11	651	34.3	377.7	151	364	133	27	41	41.3	20.1	68.2	366.5	178.9	2	1	1	A	0	0	1	0	1	0.3	0	2.1	0
80	11	658	35.5	187	324.8	171	297	26	63	57.2	14.7	78.8	181.2	354.3	3	1	1	A	1	0	0	0	0	0.4	0	3.9	1
81	11	736	34.6	531.6	309	513	294	37	29	39.7	23.6	153.7	504.7	295.7	4	1	1	B	1	0	0	0	0	0.1	0	1.7	0
82	11	514	35	283.4	646	273	632	23	31	31.1	21.1	79.7	278.1	675.5	5	1	1	D	0	0	0	1	1	0	0	1.5	0
83	11	867	33.3	553.9	656.3	543	632	21	49	50.6	21.8	81.8	549.7	686	6	1	1	D	0	1	0	0	0	0.9	0	2.3	1
84	11	608	34.3	279.3	842.6	261	828	41	30	46.2	16.8	146	304.2	859.4	7	1	1	D	0	0	0	1	1	5.2	1	2.8	0
85	11	613	34.1	554	794.1	534	770	31	40	42.3	18.4	56.7	570.5	769	8	1	1	B	1	0	0	0	0	0.2	0	2.3	0
86	12	695	34.3	129	173.7	108	164	48	20	46.6	19	2.4	159	172.5	1	1	1	C	0	1	0	0	0	0.2	0	2.5	1
87	12	598	34.4	371.6	154.5	348	141	40	25	39.1	19.5	22.7	343.9	166	2	1	1	A	0	0	1	0	1	0.7	0	2	0
88	12	674	35.5	186.9	324.9	167	297	31	62	55.5	15.5	76.7	180	354.1	3	1	1	A	1	0	0	0	0	0	0	3.6	1
89	12	691	34.4	533.1	310.7	520	292	30	34	36.1	24.4	130.9	513.4	288.1	4	1	1	B	1	0	0	0	0	0.2	0	1.5	0
90	12	493	34.7	285.8	646	275	632	21	30	30.2	20.8	93	287.3	675.9	5	1	1	D	0	0	0	1	1	0.2	0	1.4	0
91	12	1012	33.4	553.6	653.9	542	622	22	60	57.8	22.3	83.7	556.9	624.1	6	1	1	D	0	1	0	0	0	0.3	0	2.6	1
92	12	466	35.4	285.6	850.5	269	836	38	26	42.7	13.9	147.6	311	866.6	7	1	1	D	0	0	0	1	1	1	1	3.1	0
93	13	797	34	136.4	175.4	110	163	56	29	56.1	18.1	162.9	165.1	184.3	1	1	1	C	0	1	0	0	0	0.8	0	3.1	1
94	13	513	34.6	365.3	155.8	343	145	40	19	41	15.9	11.5	335.9	161.7	2	1	1	A	0	0	1	0	1	0.7	0	2.6	1
95	13	442	37	137.5	318.1	111	311	50	13	50.4	11.2	4.2	107.6	320.3	3	1	1	A	1	0	0	0	0	5.1	1	4.5	0
96	13	684	34.2	532.2	312.2	518	295	31	33	37	23.6	131.2	552	334.8	4	1	1	B	1	0	0	0	0	0.2	0	1.6	0
97	13	486	34.9	284.6	645.4	275	631	21	32	32.2	19.2	80.7	279.8	675	5	1	1	D	0	0	0	1	1	0.1	0	1.7	0
98	13	932	33.5	554	655.9	542	624	22	57	56.2	21.1	84.7	556.7	626	6	1	1	D	0	1	0	0	0	0.2	0	2.7	1
99	13	550	34.6	287.5	848.3	269	834	39	27	45.2	15.5	151.2	313.7	862.8	7	1	1	D	0	0	0	1	1	0.3	0	2.9	1
100	13	483	34	559	777.5	552	757	13	41	44.7	13.8	89.6	558.8	807.5	8	1	1	B	1	0	0	0	0	75	1	3.2	0
101	14	789	34.1	138.1	183.4	112	166	53	43	62.3	16.1	144.8	162.6	200.7	1	1	1	C	0	1	0	0	0	0.8	0	3.9	1
102	14	440	36	358	160.2	337	150	40	20	42	13.3	17.3	329.3	169.1	2	1	1	C	0	0	0	1	1	0.9	0	3.2	1
103	14	386	37.3	131.2	317.7	114	306	35	21	38	12.9	157.9	103.4	306.4	3	1	1	A	1	0	0	0	0	0.6	0	2.9	1
104	14	695	34.3	532.9	312.4	515	299	36	28	38	23.3	150.2	558.9	327.3	4	1	1	B	1	0	0	0	0	0.1	0	1.6	0
105	14	457	34.8	283.4	648.2	266	636	33	23	35.7	16.3	28.1	256.9	662.4	5	1	1	D	0	0	0	1	1	0.3	0	2.2	0
106	14	922	33.3	553.6	656.7	543	630	21	52	53.7	21.9	87	555.2	626.8	6	1	1	D	0	1	0	0	0	0.1	0	2.5	1
107	14	495	36.3	288.7	846.4	271	833	35	30	40.8	15.5	140.8	312	865.4	7	1	1	D	0	0	0	1	1	0.2	0	2.6	1
108	14	996	33.8	474.1	795	434	784	72	20	69.9	18.2	5.8	444.3	798	8	1	1	B	1	0	0	0	0	8.8	1	3.8	0
109	15	683	34.1	124.4	176	106	161	36	34	42.3	20.6	143.9	148.7	193.7	1	1	1	C	0	1	0	0	0	1.6	1	2.1	0
110	15	464	36.2	358.4	162.3	336	150	42	23	43.2	13.7	21.1	330.4	173	2	1	1	C	0	0	0	1	1	0.2	0	3.2	1
111	15	393	37.1	131	316.1	114	302	36	25	39.5	12.7	151	157.2	330.6	3	1	1	A	1	0	0	0	0	0.2	0	3.1	1
112	15	712	34.5	534.1	311.6	515	298	37	28	38	23.8	155	506.9	299	4	1	1	B	1	0	0	0	0	0.1	0	1.6	0
113	15	464	34.5	283.6	647.2	267	635	31	23	34.3	17.2	29.3	257.5	661.9	5	1	1	D	0	0	0	1	1	0.1	0	2	0
114	15	1003	34.2	553.6	633.7	542	598	22	65	63.9	20	97.1	549.9	603.9	6	1	1	D	0	1	0	0	0	2.4	1	3.2	0
115	15	335	35.4	286.6	843.9	272	835	31	18	30.6	14	165.3	315.7	851.5	7	1	1	D	0	0	0	1	1	0.3	0	2.2	0
116	15	914	33.6	375.4	825.4	343	809	58	32	57.8	20.1	24.3	348.1	837.8	8	1	1	C	0	0	0	1	1	10.5	1	2.9	0
117	16	730	34.1	124.5	176.5	106	160	34	41	42.8	21.7	131.4	144.4	199	1	1	1	C	0	1	0	0	0	0.1	0	2	0
118	16	497	34.8	360.8	160.4	338	149	42	22	42.6	14.9	17.2	332.1	169.3	2	1	1	C	0	0	0	1	1	0.3	0	2.9	1
119	16	391	36.4	118.1	313.4	108	298	18	29	30	16.6	75	125.8	284.5	3	1	1	A	1	0	0	0	0	1.3	1	1.8	0
120	16	693	34.5	532.3	311.2	512	300	39	23	39	22.6	169.8	502.8	305.9	4	1	1	B	1	0	0	0	0	0.2	0	1.7	0
121	16	452	34.3	284.3	648.4	266	637	34	20	35.2	16.3	18.9	256	658.1	5	1	1	D	0	0	0	1	1	0.1	0	2.2	0
122	16	949	34.4	543.5	618.9	512	604	52	37	55.9	21.6	148.8	517.9	603.4	6	1	1	B	1	0	0	0	0	1.8	1	2.6	0
123	16	418	35.6	286.3	844.6	270	834	36	23	38.8	13.7	155.1	313.6	857.2	7	1	1	D	0	0	0	1	1	0.1	0	2.8	1
124	16	948	33.5	366.4	844.8	342	824	47	50	60.8	19.9	46.2	345.7	866.4	8	1	1	C	0	0	0	1	1	2.2	1	3.1	0
125	17	694	34.1	121.5	173.7	103	160	42	25	40.7	21.7	158.9	149.5	184.5	1	1	1	C	0	1	0	0	0	0.4	0	1.9	0
126	17	659	33.4	385.6	146.8	366	132	36	31	39.1	21.4	35.2	361.1	164.1	2	1	1	A	0	0	1	0	1	2.9	1	1.8	0
127	17	326	36.8	118.5	310.8	107	299	27	24	32.1	12.9	41.9	140.9	290.8	3	1	1	A	1	0	0	0	0	0.3	0	2.5	1
128	17	701	34.5	532.6	311	512	300	39	23	38.7	23	169.7	503	305.6	4	1	1	B	1	0	0	0	0	0	0	1.7	0
129	17	433	34.5	284	650.9	268	642	32	18	33.9	16.3	172.6	313.7	654.8	5	1	1	D	0	0	0	1	1	0.3	0	2.1	0
130	17	1000	35	498.8	612	455	604	80	18	81.7	15.6	175.7	468.9	609.7	6	1	1	B	1	0	0	0	0	4.6	1	5.2	0
131	17	584	35	284.9	853.3	268	836	40	33	38.2	19.5	145.3	309.6	870.4	7	1	1	D	0	0	0	1	1	0.9	0	2	0
132	17	857	33.5	367	844.4	333	828	55	29	49.5	22.1	18.7	338.6	854	8	1	1	C	0	0	0	1	1	0.1	0	2.2	0
133	18	758	34	126.7	173.6	103	163	55	21	52.1	18.5	2.1	156.7	172.4	1	1	1	C	0	1	0	0	0	0.5	0	2.8	1
134	18	764	33.5	389.3	135.3	372	117	39	37	48.1	20.2	45.1	410.5	114	2	1	1	A	0	0	1	0	1	1.2	1	2.4	0
135	18	534	36.2	152.7	306.2	126	298	59	16	58.9	11.5	173.3	182.5	309.7	3	1	1	A	1	0	0	0	0	3.5	1	5.1	0
136	18	707	34.6	533.2	310.9	513	300	38	24	38.8	23.2	166.7	504	304	4	1	1	B	1	0	0	0	0	0.1	0	1.7	0
137	18	472	34.6	283.8	647.3	273	634	24	27	30	20	56.5	300.4	622.3	5	1	1	D	0	0	0	1	1	0.4	0	1.5	0
138	18	1004	35	499.6	609.8	468	591	64	31	66.2	19.3	166.6	470.4	602.9	6	1	1	B	1	0	0	0	0	0.2	0	3.4	1
139	18	532	35.4	283.4	852.2	267	836	38	32	46.3	14.6	140.4	306.5	871.3	7	1	1	D	0	0	0	1	1	0.2	0	3.2	1
140	18	761	34.1	359.9	851.3	336	836	44	30	46.5	20.8	28	333.4	865.4	8	1	1	C	0	0	0	1	1	1	1	2.2	0
141	19	733	34.1	125.6	173.7	105	162	46	24	44.9	20.8	12.4	154.9	167.3	1	1	1	C	0	1	0	0	0	0.1	0	2.2	0
142	19	751	33.4	413.7	116.9	398	97	33	37	43.8	21.8	49.4	433.3	94.2	2	1	1	A	0	0	1	0	1	3.1	1	2	0
143	19	458	36	174.3	310.2	153	300	43	22	45.7	12.8	159.9	202.5	320.5	3	1	1	A	1	0	0	0	0	2.2	1	3.6	0
144	19	715	34.5	533.3	310.7	513	299	38	25	38.6	23.6	167.2	504	304	4	1	1	B	1	0	0	0	0	0	0	1.6	0
145	19	505	35.2	281.9	646	271	632	22	30	30.6	21	94.6	284.3	675.9	5	1	1	D	0	0	0	1	1	0.2	0	1.5	0
146	19	1060	34.5	497	602.2	466	576	63	44	71.7	18.8	154.8	469.8	589.5	6	1	1	B	1	0	0	0	0	0.8	0	3.8	1
147	19	619	35.4	287.5	859.1	272	837	35	42	52	15.1	121.7	303.2	884.6	7	1	1	D	0	0	0	1	1	0.8	0	3.4	1
148	19	685	34.7	357.2	855.8	334	839	42	32	47.2	18.5	32.9	332	872.1	8	1	1	C	0	0	0	1	1	0.5	0	2.6	1
149	20	706	34.1	126.6	173.8	106	164	47	21	45.8	19.6	6.1	156.4	170.6	1	1	1	C	0	1	0	0	0	0.1	0	2.3	1
150	20	771	33.3	412.1	117.4	398	91	26	45	44.3	22.2	68.8	422.9	89.4	2	1	1	A	0	0	1	0	1	0.2	0	2	0
151	20	509	36	235	327.3	215	314	46	28	51.4	12.6	151	261.3	341.8	3	1	1	B	0	0	1	0	1	6.4	1	4.1	0
152	20	730	34.3	533.5	310.5	513	299	39	25	39.2	23.7	164.4	504.6	302.5	4	1	1	B	1	0	0	0	0	0	0	1.7	0
153	20	513	35	280.9	645.8	270	631	22	32	32.2	20.3	88.2	279.9	675.8	5	1	1	D	0	0	0	1	1	0.1	0	1.6	0
154	20	970	34.8	501.5	603.9	475	582	56	38	62.1	19.9	154.8	528.6	616.6	6	1	1	B	1	0	0	0	0	0.5	0	3.1	1
155	20	607	35.4	290.6	859.1	272	839	37	40	53.1	14.6	132.1	270.4	836.8	7	1	1	D	0	0	0	1	1	0.3	0	3.6	1
156	20	668	34.8	356.3	854.5	331	839	45	29	46.2	18.4	22.7	328.6	866	8	1	1	C	0	0	0	1	1	0.2	0	2.5	1
157	21	788	33.6	136.8	173.3	110	164	57	19	56.7	17.7	2.1	166.8	172.2	1	1	1	C	0	1	0	0	0	1	1	3.2	0
158	21	825	33.5	422.1	113.4	401	96	46	34	52.4	20	34.6	446.8	96.4	2	1	1	A	0	0	1	0	1	1.1	1	2.6	0
159	21	520	36	269.4	333.5	246	322	53	21	50.5	13.1	12.5	298.6	327	3	1	1	B	0	0	1	0	1	3.6	1	3.9	0
160	21	728	34.5	534	310.5	515	298	37	27	37.5	24.8	159	506	299.8	4	1	1	B	1	0	0	0	0	0.1	0	1.5	0
161	21	491	35.3	281.5	645	271	631	22	30	31.4	19.9	82.4	277.5	674.7	5	1	1	D	0	0	0	1	1	0.1	0	1.6	0
162	21	974	34.6	503.6	604.3	479	582	53	39	59.9	20.7	153.1	530.4	617.9	6	1	1	B	1	0	0	0	0	0.2	0	2.9	1
163	21	514	35.5	288.9	856.3	272	839	35	33	45.7	14.3	137.3	266.9	836	7	1	1	D	0	0	0	1	1	0.3	0	3.2	1
164	21	671	34.1	357.6	848.1	337	837	39	23	38.8	22	170.4	328	843.1	8	1	1	C	0	0	0	1	1	0.7	0	1.8	0
165	22	783	33.6	195.7	176.6	170	165	59	21	58.4	17.1	169.4	225.2	182.1	1	1	1	D	0	0	0	1	1	6	1	3.4	0
166	22	837	33.7	439.6	107.9	416	98	55	23	52.4	20.4	12.4	468.9	101.4	2	1	1	A	0	0	1	0	1	1.9	1	2.6	0
167	22	411	36.6	272.6	321.8	256	303	38	34	48.1	10.9	42.2	294.8	301.7	3	1	1	B	0	0	1	0	1	1.2	1	4.4	0
168	22	792	34.5	529.5	307.8	504	297	45	25	44.6	22.6	165.6	500.4	300.3	4	1	1	B	1	0	0	0	0	0.5	0	2	0
169	22	456	34.3	285.9	645.9	271	633	29	25	34.2	17	35.5	261.5	663.3	5	1	1	D	0	0	0	1	1	0.5	0	2	0
170	22	1074	34.1	487.5	602.5	444	591	78	26	80.1	17.1	169.1	458	596.8	6	1	1	B	1	0	0	0	0	1.7	1	4.7	0
171	22	493	34.8	287.2	852.4	270	839	38	25	41.6	15.1	154.2	314.2	865.4	7	1	1	D	0	0	0	1	1	0.4	0	2.8	1
172	22	805	33.4	367.3	844.9	344	833	43	27	42.2	24.3	158.8	339.4	834	8	1	1	C	0	0	0	1	1	1	1	1.7	0
173	23	518	34.7	245.6	190.1	229	180	39	20	37	17.8	2.5	275.5	188.8	1	1	1	D	0	0	0	1	1	5.3	1	2.1	0
174	23	1025	33.8	473	108.2	439	95	72	30	73.5	17.7	166.6	502.1	115.2	2	1	1	B	1	0	0	0	0	3.4	1	4.1	0
175	23	367	36.5	258.9	322.6	248	303	22	35	39.1	12	62.3	272.8	296	3	1	1	B	0	0	1	0	1	1.4	1	3.3	0
176	23	861	34.8	465.6	310.3	428	298	66	22	64	17.1	11.4	436.2	316.3	4	1	1	B	1	0	0	0	0	6.5	1	3.7	0
177	23	444	34.4	286.6	645.7	272	634	29	23	32.3	17.5	31.3	261	661.3	5	1	1	D	0	0	0	1	1	0.1	0	1.9	0
178	23	963	34.7	490.2	611.9	456	600	68	31	69.3	17.7	12	460.8	618.2	6	1	1	B	1	0	0	0	0	1	1	3.9	0
179	23	458	34.7	285	852	270	839	33	25	36.1	16.2	151.6	311.4	866.3	7	1	1	D	0	0	0	1	1	0.2	0	2.2	0
180	23	817	33	365.8	845.9	346	829	39	34	42.1	24.7	145	341.2	828.7	8	1	1	C	0	0	0	1	1	0.2	0	1.7	0
181	24	656	34.2	277.8	187.6	256	179	52	20	49.5	16.9	8.4	307.5	183.2	1	1	1	D	0	0	0	1	1	3.3	1	2.9	0
182	24	778	33.4	435.5	102.9	416	88	40	27	40.3	24.6	161.4	463.9	112.5	2	1	1	A	0	0	1	0	1	3.9	1	1.6	0
183	24	484	36.1	271.4	339.3	252	328	47	23	46.4	13.3	158.7	299.4	350.2	3	1	1	D	0	0	0	1	1	2.1	1	3.5	0
184	24	901	34.5	448.5	330.6	435	304	31	67	63.1	18.2	68.5	437.5	358.5	4	1	1	A	0	0	1	0	1	2.7	1	3.5	0
185	24	556	34.6	284.5	646.8	273	632	25	31	31.3	22.6	67.3	273	674.5	5	1	1	D	0	0	0	1	1	0.2	0	1.4	0
186	24	1035	34.6	486.5	612.8	445	601	77	23	78.8	16.7	8.5	456.9	617.2	6	1	1	B	1	0	0	0	0	0.4	0	4.7	1
187	24	509	34.8	286	851.1	269	841	39	21	34	19.1	3	316	849.5	7	1	1	D	0	0	0	1	1	0.1	0	1.8	0
188	24	766	33.5	368.9	848.5	346	836	41	27	39.6	24.6	168.1	339.6	842.3	8	1	1	C	0	0	0	1	1	0.4	0	1.6	0
189	25	719	33.7	278.1	188.8	255	179	54	20	52.4	17.5	0.2	308.1	188.7	1	1	1	D	0	0	0	1	1	0.1	0	3	1
190	25	908	33.6	447.7	132.1	430	109	37	54	59.9	19.3	121	463.1	157.8	2	1	1	A	0	0	1	0	1	3.2	1	3.1	0
191	25	548	36.4	282.2	350.7	262	333	42	41	53.5	13.1	133.8	303	372.3	3	1	1	D	0	0	0	1	1	1.6	1	4.1	0
192	25	1015	34.2	442.4	355.2	420	324	42	70	76.8	16.8	64.5	429.5	382.2	4	1	1	C	0	0	0	1	1	2.6	1	4.6	0
193	25	523	34.9	283.5	645.6	272	632	23	30	29.6	22.5	94.1	285.7	675.5	5	1	1	D	0	0	0	1	1	0.2	0	1.3	0
194	25	1019	34.7	480.8	613.3	442	602	75	21	75.7	17.1	177.9	450.9	612.2	6	1	1	B	1	0	0	0	0	0.6	0	4.4	1
195	25	650	34.2	285.2	855.8	266	838	42	36	49.6	16.7	140.9	308.4	874.7	7	1	1	D	0	0	0	1	1	0.5	0	3	1
196	25	788	33.1	368.8	848	346	836	41	27	40.6	24.7	161.1	340.4	838.3	8	1	1	C	0	0	0	1	1	0.1	0	1.6	0
197	26	651	34	277.8	189.5	257	179	49	20	47.6	17.4	178.2	307.7	190.4	1	1	1	D	0	0	0	1	1	0.1	0	2.7	1
198	26	820	34	455.9	147.1	436	129	48	42	54.1	19.3	138.8	478.5	166.8	2	1	1	B	1	0	0	0	0	1.7	1	2.8	0
199	26	604	36.3	282.4	352.8	262	333	43	42	57.1	13.5	133.6	303	374.5	3	1	1	D	0	0	0	1	1	0.2	0	4.2	1
200	26	874	34.4	456.6	336.5	447	308	22	61	60.7	18.3	93.3	458.3	366.4	4	1	1	B	1	0	0	0	0	2.4	1	3.3	0
201	26	531	34.4	281.1	645.5	270	631	23	32	32.4	20.8	90.7	281.4	675.5	5	1	1	D	0	0	0	1	1	0.2	0	1.6	0
202	26	1041	34.8	477	613.1	435	601	79	22	77.6	17.1	175.9	447.1	611	6	1	1	B	1	0	0	0	0	0.4	0	4.5	1
203	26	598	34.2	285.5	854.2	267	838	41	30	46.9	16.2	147.6	310.8	870.3	7	1	1	D	0	0	0	1	1	0.2	0	2.9	1
204	26	771	33.2	368.8	848.2	346	837	42	26	40.6	24.2	161.1	340.5	838.5	8	1	1	C	0	0	0	1	1	0	0	1.7	0
205	27	717	33.6	280.1	194	258	180	48	28	51.6	17.7	160.1	308.3	204.2	1	1	1	D	0	0	0	1	1	0.5	0	2.9	1
206	27	800	33.5	449.4	146.7	437	126	23	51	47.9	21.2	99.9	454.6	176.3	2	1	1	A	0	0	1	0	1	0.7	0	2.3	0
207	27	519	36.2	280	350.9	263	333	32	43	43.5	15.2	127	298	374.8	3	1	1	D	0	0	0	1	1	0.3	0	2.9	1
208	27	865	34.6	456.7	337	438	315	47	42	54.4	20.2	133.6	477.4	358.8	4	1	1	B	1	0	0	0	0	0.1	0	2.7	1
209	27	518	34.8	282	645.4	271	630	22	33	33.3	19.8	89.9	282	675.4	5	1	1	D	0	0	0	1	1	0.1	0	1.7	0
210	27	946	35	496.7	611.4	458	601	74	19	76	15.8	3.6	466.7	613.3	6	1	1	B	1	0	0	0	0	2	1	4.8	0
211	27	570	34.3	281.9	851.7	266	837	34	28	38.9	18.6	145.4	306.6	868.8	7	1	1	D	0	0	0	1	1	0.4	0	2.1	0
212	27	795	33.3	373.6	846	352	832	41	27	40	25.3	8.1	343.9	850.2	8	1	1	C	0	0	0	1	1	0.5	0	1.6	0
213	28	647	34.3	282	196.6	261	181	47	30	51	16.1	151.2	308.3	211.1	1	1	1	D	0	0	0	1	1	0.3	0	3.2	1
214	28	818	33.6	451.7	181.9	439	157	23	59	56.6	18.4	103	458.5	211.1	2	1	1	C	0	0	0	1	1	3.6	1	3.1	0
215	28	501	35.8	269.4	345.8	258	328	21	41	41.4	15.4	108.6	278.9	374.2	3	1	1	D	0	0	0	1	1	1.2	1	2.7	0
216	28	877	34.3	504.2	319.3	477	310	59	21	58.1	19.2	3.3	534.2	317.6	4	1	1	B	1	0	0	0	0	5.2	1	3	0
217	28	572	34.2	278.3	643.1	256	628	42	28	47	15.5	155.8	251	630.8	5	1	1	D	0	0	0	1	1	0.4	0	3	1
218	28	807	34.1	518.4	594.4	503	576	30	41	40.9	25.1	63.8	505.1	621.3	6	1	1	B	1	0	0	0	0	2.8	1	1.6	0
219	28	604	34.1	280.5	841.5	262	825	37	31	42.4	18.2	34.2	305.3	824.6	7	1	1	D	0	0	0	1	1	1.1	1	2.3	0
220	28	945	33.7	364.6	855.9	335	837	52	42	56.7	21.2	38.3	341.1	874.6	8	1	1	C	0	0	0	1	1	1.4	1	2.7	0
221	29	546	36	288.4	183.9	266	168	47	29	51.2	13.6	29	314.6	169.4	1	1	1	D	0	0	0	1	1	1.4	1	3.8	0
222	29	795	34	454.9	187.1	438	164	41	49	55.6	18.2	123.3	471.4	212.2	2	1	1	D	0	1	0	0	0	0.6	0	3	1
223	29	387	36.2	265.3	340.8	251	329	34	23	36.1	13.7	147.7	290.7	356.9	3	1	1	D	0	0	0	1	1	0.7	0	2.6	1
224	29	929	34.3	525.2	316.8	495	306	69	21	65.2	18.1	179.1	555.2	317.2	4	1	1	B	1	0	0	0	0	2.2	1	3.6	0
225	29	559	33.9	280.9	643.7	259	631	40	26	43.4	16.4	153.5	254.1	630.3	5	1	1	D	0	0	0	1	1	0.3	0	2.7	1
226	29	968	34.4	531.2	600.3	513	577	41	48	52.4	23.5	127.6	549.5	624	6	1	1	B	1	0	0	0	0	1.4	1	2.2	0
227	29	451	34.6	287.1	835.8	274	823	26	26	32.7	17.5	45.1	265.9	857	7	1	1	D	0	0	0	1	1	0.9	0	1.9	0
228	29	806	33.7	364.8	861	342	847	42	27	42.3	24.3	6.4	335	864.4	8	1	1	C	0	0	0	1	1	0.5	0	1.7	0
229	30	435	37	293.3	169.8	275	149	35	41	46.1	12	56.2	276.7	194.8	1	1	1	D	0	0	0	1	1	1.5	1	3.8	0
230	30	777	34.1	455	182.9	438	162	38	47	53	18.7	126.8	472.9	206.9	2	1	1	D	0	1	0	0	0	0.4	0	2.8	1
231	30	607	35.9	280.6	324	261	295	37	49	56.2	13.8	52.6	298.8	300.2	3	1	1	B	0	0	1	0	1	2.3	1	4.1	0
232	30	950	34.4	526	317.9	496	306	66	24	64.2	18.8	169.4	555.5	323.4	4	1	1	B	1	0	0	0	0	0.1	0	3.4	1
233	30	540	34.5	282.9	645.1	268	631	30	31	35.4	19.4	44.9	261.7	666.3	5	1	1	D	0	0	0	1	1	0.2	0	1.8	0
234	30	907	34.6	534.3	598.7	516	577	39	44	48.7	23.7	129.4	553.3	621.9	6	1	1	B	1	0	0	0	0	0.4	0	2.1	0
235	30	473	35.1	286.7	839	271	828	34	22	35.9	16.8	25.7	313.8	826	7	1	1	D	0	0	0	1	1	0.3	0	2.1	0
236	30	926	33.3	350.8	845.6	340	813	26	57	54.7	21.6	101.4	344.9	816.2	8	1	1	C	0	0	0	1	1	2.1	1	2.5	0
237	31	640	34	269.4	191.4	253	172	32	35	40.9	19.9	46	290.2	169.8	1	1	1	D	0	0	0	1	1	3.3	1	2.1	0
238	31	775	34	452.1	184.1	438	162	27	47	50.5	19.5	109.9	462.3	212.3	2	1	1	D	0	1	0	0	0	0.3	0	2.6	1
239	31	450	36.4	281.8	317.1	269	292	25	45	49.8	11.5	65.3	294.4	289.8	3	1	1	B	0	0	1	0	1	0.7	0	4.3	1
240	31	935	34.7	530.9	316.8	501	304	64	24	62.9	18.9	6.5	560.7	313.4	4	1	1	B	1	0	0	0	0	0.5	0	3.3	1
241	31	532	34.8	282.8	645.3	272	631	24	31	33.6	20.1	64.9	270.1	672.5	5	1	1	D	0	0	0	1	1	0	0	1.7	0
242	31	896	34.6	535.9	597.1	518	576	38	45	48.4	23.6	127.1	554	621.1	6	1	1	B	1	0	0	0	0	0.2	0	2.1	0
243	31	485	34.7	287	839.3	271	828	35	23	37.1	16.6	21.2	315	828.4	7	1	1	D	0	0	0	1	1	0	0	2.2	0
244	31	827	33.2	354.2	851.6	338	832	31	40	43.8	24.1	111.9	365.4	879.4	8	1	1	C	0	0	0	1	1	0.7	0	1.8	0
245	32	645	34.4	267.3	197.2	248	185	42	27	42.9	19.1	164.7	296.2	205.1	1	1	1	D	0	0	0	1	1	0.6	0	2.2	0
246	32	708	33.7	448.5	177.4	435	159	27	38	40.7	22.2	114	460.7	204.8	2	1	1	C	0	0	0	1	1	0.8	0	1.8	0
247	32	446	36	277.4	329	267	307	18	39	38.2	14.9	78.4	283.4	299.6	3	1	1	B	0	0	1	0	1	1.3	1	2.6	0
248	32	925	34.5	532.6	312.1	506	286	52	42	58	20.3	27.8	559.2	298.1	4	1	1	B	1	0	0	0	0	0.5	0	2.9	1
249	32	476	34.7	283.4	644.5	269	632	29	26	33.2	18.3	40.5	260.5	664	5	1	1	D	0	0	0	1	1	0.1	0	1.8	0
250	32	922	34.4	520	599.3	491	577	50	42	57	20.6	42.8	498	619.6	6	1	1	B	1	0	0	0	0	1.6	1	2.8	0
251	32	599	33.8	280.6	842.2	263	832	42	21	40.2	19	4.2	310.5	840	7	1	1	D	0	0	0	1	1	0.7	0	2.1	0
252	32	392	35.2	348.4	859.3	331	850	31	18	30.3	16.5	173.5	318.6	855.9	8	1	1	C	0	0	0	1	1	1	0	1.8	0
253	33	647	34	268	195.1	249	179	40	30	44.4	18.5	28.1	294.4	181	1	1	1	D	0	0	0	1	1	0.2	0	2.4	1
254	33	822	33.7	450.1	187.9	433	165	38	51	57	18.4	123.1	466.4	213	2	1	1	C	0	0	0	1	1	1.1	1	3.1	0
255	33	531	35.6	229.4	315.3	201	306	50	18	47.8	14.1	6.6	199.6	318.8	3	1	1	B	0	0	1	0	1	5.1	1	3.4	0
256	33	1016	35	543	309.6	519	280	45	49	57	22.7	43.6	564.8	288.9	4	1	1	B	1	0	0	0	0	1.1	1	2.5	0
257	33	486	34.5	284.1	647.8	267	636	33	24	34.9	17.7	24	256.6	660	5	1	1	D	0	0	0	1	1	0.3	0	2	0
258	33	981	34.6	509.5	601.9	469	582	67	35	67.6	18.5	26	482.6	615.1	6	1	1	B	1	0	0	0	0	1.1	1	3.7	0
259	33	577	33.9	280.2	842.3	263	832	40	22	39	18.9	5.5	310.1	839.4	7	1	1	D	0	0	0	1	1	0	0	2.1	0
260	33	436	34.5	352.1	860.1	336	849	30	21	28.3	19.6	173.1	322.3	856.5	8	1	1	C	0	0	0	1	1	0.4	0	1.4	0
261	34	659	34.1	272.9	170.6	259	146	29	45	49.3	17	117.9	258.9	144.1	1	1	1	D	0	0	0	1	1	2.6	1	2.9	0
262	34	695	34.1	437.1	192.4	421	168	30	51	54.1	16.3	65.4	424.6	219.7	2	1	1	C	0	0	0	1	1	1.4	1	3.3	0
263	34	543	35.3	209.7	332.8	188	316	40	40	51.6	13.4	43.7	188	353.5	3	1	1	B	0	0	1	0	1	2.7	1	3.9	0
264	34	878	35.1	542.7	307.9	519	286	46	40	58.7	19	35.3	567.1	290.5	4	1	1	B	1	0	0	0	0	0.2	0	3.1	1
265	34	507	34.3	284.5	653.6	269	640	31	26	33.5	19.3	149.8	258.5	638.5	5	1	1	D	0	0	0	1	1	0.6	0	1.7	0
266	34	928	34.3	511.6	600.9	478	582	58	35	61.1	19.3	27.2	484.9	614.6	6	1	1	B	1	0	0	0	0	0.2	0	3.2	1
267	34	659	34	270	837.4	252	811	33	44	49.1	17.1	52.3	288.4	813.6	7	1	1	D	0	0	0	1	1	1.2	1	2.9	0
268	34	674	33.9	353.1	861.8	331	850	40	23	37.8	22.7	1.2	323.1	862.4	8	1	1	C	0	0	0	1	1	0.2	0	1.7	0
269	35	684	34.4	281.2	163.9	266	144	37	40	46.8	18.6	56.6	297.7	138.8	1	1	1	D	0	0	0	1	1	1.1	1	2.5	0
270	35	794	33.9	429.8	171.6	395	158	58	25	55.3	18.3	13	400.6	178.3	2	1	1	C	0	0	0	1	1	2.3	1	3	0
271	35	644	35.5	196.2	348.6	164	331	56	32	59.5	13.8	30.1	170.3	363.6	3	1	1	D	0	0	0	1	1	2.1	1	4.3	0
272	35	820	34.6	534.8	316.6	513	299	44	33	49.5	21.1	31.7	560.3	300.9	4	1	1	B	1	0	0	0	0	1.2	1	2.3	0
273	35	591	34.8	282	649.6	271	627	24	40	37.7	19.9	92.4	280.7	619.7	5	1	1	D	0	0	0	1	1	0.5	0	1.9	0
274	35	1002	34.5	503.8	604.9	464	587	70	36	75.7	16.9	23.8	476.4	617	6	1	1	B	1	0	0	0	0	0.9	0	4.5	1
275	35	655	33.9	234.2	829.3	206	812	52	34	58.7	14.2	146.9	209.1	812.9	7	1	1	D	0	0	0	1	1	3.7	1	4.1	0
276	35	672	33.5	352.9	863.8	331	852	40	23	39.5	21.7	179.5	322.9	863.5	8	1	1	C	0	0	0	1	1	0.2	0	1.8	0
277	36	831	33.8	293.2	130.9	280	97	24	62	62.3	17	76.5	300.2	101.7	1	1	1	B	0	0	1	0	1	3.6	1	3.7	0
278	36	798	33.8	367.3	142.3	345	115	42	49	59.5	17.1	131.1	347.6	119.7	2	1	1	A	0	0	1	0	1	7	1	3.5	0
279	36	695	34.8	168.6	357.7	134	343	64	26	64.2	13.8	18.5	140.1	367.3	3	1	1	C	0	1	0	0	0	3	1	4.7	0
280	36	830	34.1	532.9	317.1	512	303	44	28	44.9	23.5	21.1	560.9	306.3	4	1	1	B	1	0	0	0	0	0.2	0	1.9	0
281	36	584	34.7	281.1	650.4	270	631	24	36	37	20.1	100.4	275.7	620.9	5	1	1	D	0	0	0	1	1	0.1	0	1.8	0
282	36	1062	34.5	484.9	612	443	594	74	36	79.9	16.9	19.4	456.6	621.9	6	1	1	B	1	0	0	0	0	2.1	1	4.7	0
283	36	560	34	225.2	826.5	204	817	40	20	37.9	18.8	175.1	195.3	823.9	7	1	1	D	0	0	0	1	1	1	0	2	0
284	36	774	33.1	359	864.9	344	847	32	32	37.6	26.2	138.6	336.5	845	8	1	1	C	0	0	0	1	1	0.6	0	1.4	0
285	37	740	34.2	295.8	129.2	285	100	19	53	54	17.4	86.5	297.6	99.3	1	1	1	B	0	0	1	0	1	0.3	0	3.1	1
286	37	780	34.9	359.3	117.4	341	90	34	52	59.3	16.8	117.2	345.6	90.7	2	1	1	A	0	0	1	0	1	2.7	1	3.5	0
287	37	614	34.8	166.5	357.9	145	344	42	31	48.4	16.1	32.6	141.2	374.1	3	1	1	C	0	1	0	0	0	0.2	0	3	1
288	37	627	34.8	558.3	310.2	548	286	17	55	54.8	14.6	92	559.3	340.2	4	1	1	B	1	0	0	0	0	2.7	1	3.8	0
289	37	499	33.9	282	653.4	272	636	19	34	34.4	18.5	91.6	281.2	623.4	5	1	1	D	0	0	0	1	1	0.3	0	1.9	0
290	37	1022	34.4	484.1	610.9	445	594	71	31	76.7	17	16	455.2	619.2	6	1	1	B	1	0	0	0	0	0.1	0	4.5	1
291	37	669	33.8	194.9	831.5	165	821	53	20	49.4	17.3	7.4	165.2	835.4	7	1	1	D	0	0	0	1	1	3.1	1	2.9	0
292	37	926	33.3	370.8	848.6	347	835	54	28	55.2	21.4	18.2	399.3	839.2	8	1	1	C	0	0	0	1	1	2.1	1	2.6	0
293	38	799	34.1	291.2	126.1	279	93	25	60	60.2	16.9	103.3	284.3	96.9	1	1	1	B	0	0	1	0	1	0.6	0	3.6	1
294	38	601	35.7	357.6	113.6	339	95	36	41	49.5	15.5	128.1	376.1	137.2	2	1	1	A	0	0	1	0	1	0.4	0	3.2	1
295	38	587	34.7	169	359.5	154	343	32	38	46.1	16.2	51.7	150.4	383	3	1	1	C	0	1	0	0	0	0.3	0	2.8	1
296	38	682	34.7	554.8	304.8	540	284	25	38	41.8	20.8	71.6	564.2	276.3	4	1	1	B	1	0	0	0	0	0.7	0	2	0
297	38	548	34.4	282.6	654	270	638	27	32	33.5	20.8	58.5	298.3	628.4	5	1	1	D	0	0	0	1	1	0.1	0	1.6	0
298	38	863	33.8	410.2	655.1	377	640	61	28	62.3	17.6	18.6	381.8	664.6	6	1	1	C	0	0	0	1	1	8.8	1	3.5	0
299	38	614	33.6	191.5	829	170	818	41	23	41.2	19	160.9	163.1	819.2	7	1	1	D	0	0	0	1	1	0.4	0	2.2	0
300	38	1031	33.1	432.4	831.6	403	821	67	22	63.8	20.6	0.6	462.4	831.3	8	1	1	C	0	0	0	1	1	6.5	1	3.1	0
301	39	810	33.5	287.5	122.3	273	91	30	57	58.4	17.7	113	275.8	94.6	1	1	1	B	0	0	1	0	1	0.5	0	3.3	1
302	39	352	37.2	357.1	115.7	344	100	27	32	39.1	11.5	127.5	375.4	139.5	2	1	1	A	0	0	1	0	1	0.2	0	3.4	1
303	39	545	34.7	172.9	356.7	162	341	24	36	37.4	18.6	63	159.2	383.4	3	1	1	C	0	1	0	0	0	0.5	0	2	0
304	39	828	34.6	531.6	309	506	298	48	24	46.7	22.6	171.3	501.9	304.4	4	1	1	B	1	0	0	0	0	2.4	1	2.1	0
305	39	454	35.2	280.1	655.8	268	639	23	32	33	17.5	67.4	291.6	628.1	5	1	1	D	0	0	0	1	1	0.3	0	1.9	0
306	39	1044	33.6	394.5	647.1	361	624	66	38	67.7	19.6	160.5	366.2	637.1	6	1	1	C	0	0	0	1	1	1.8	1	3.4	0
307	39	607	34.6	181.6	828.6	160	815	45	23	47.2	16.4	167.4	210.9	835.1	7	1	1	C	0	1	0	0	0	1	1	2.9	0
308	39	1185	33.4	458.8	841.9	424	826	69	37	73.3	20.6	159.9	487	852.3	8	1	1	D	0	1	0	0	0	2.9	1	3.6	0
309	40	818	33.9	287.5	121.8	272	91	31	56	59.5	17.5	113.6	275.5	94.3	1	1	1	B	0	0	1	0	1	0.1	0	3.4	1
310	40	654	34.2	386.1	137.4	374	113	26	43	42.5	19.6	114.3	373.8	110.1	2	1	1	A	0	0	1	0	1	3.7	1	2.2	0
311	40	726	34.8	167.4	368.3	148	344	36	55	61.8	15	61.7	153.1	394.7	3	1	1	C	0	1	0	0	0	1.3	1	4.1	0
312	40	787	34.5	534.8	309.9	517	294	38	30	40.5	24.7	156.7	562.4	321.8	4	1	1	B	1	0	0	0	0	0.3	0	1.6	0
313	40	475	34.6	280	652.9	270	634	22	35	38	15.9	112.1	268.8	625.1	5	1	1	D	0	0	0	1	1	0.3	0	2.4	1
314	40	1014	33.9	383.8	656.3	345	642	71	33	72.2	17.9	17.1	355.1	665.2	6	1	1	C	0	0	0	1	1	1.4	1	4	0
315	40	631	34.1	189.8	818	176	793	31	43	48.6	16.5	123.7	173.2	793	7	1	1	C	0	1	0	0	0	1.4	1	2.9	0
316	40	843	33.6	431.5	836.7	411	810	38	44	46.1	23.3	45.3	452.6	815.4	8	1	1	C	0	0	0	1	1	2.8	1	2	0
317	41	829	33.8	287.5	121.6	271	91	32	56	60.7	17.4	114.3	275.1	94.3	1	1	1	B	0	0	1	0	1	0	0	3.5	1
318	41	672	34	389	149.5	365	134	41	32	44.4	19.3	139.7	366.1	130.1	2	1	1	A	0	0	1	0	1	1.3	1	2.3	0
319	41	643	35.3	169.4	361.9	144	344	43	34	48.7	16.8	42.1	147.1	382	3	1	1	C	0	1	0	0	0	0.7	0	2.9	1
320	41	873	34.7	516.2	306	479	295	65	20	61.3	18.1	4.9	486.3	308.5	4	1	1	B	1	0	0	0	0	1.9	1	3.4	0
321	41	486	34.8	279.1	654.4	265	639	28	30	36.6	16.9	130.1	259.7	631.4	5	1	1	D	0	0	0	1	1	0.2	0	2.2	0
322	41	1070	33.9	379.6	662.4	342	644	69	44	74.8	18.2	26.2	352.7	675.6	6	1	1	C	0	0	0	1	1	0.7	0	4.1	1
323	41	508	35.7	131	779.2	107	768	44	22	45.2	14.3	160.7	102.7	769.3	7	1	1	A	1	0	0	0	0	7.2	1	3.2	0
324	41	902	33.3	416.2	820.9	395	793	38	53	55.7	20.6	116.2	403	794	8	1	1	C	0	0	0	1	1	2.2	1	2.7	0
325	42	824	34	287.4	121.7	271	91	32	56	60.7	17.3	114.5	275	94.4	1	1	1	B	0	0	1	0	1	0	0	3.5	1
326	42	640	34	374.7	143.9	351	131	43	25	41.5	19.7	15.4	345.8	151.8	2	1	1	A	0	0	1	0	1	1.6	1	2.1	0
327	42	671	34.9	154.9	362.1	127	353	53	19	51.1	16.7	2.9	124.9	363.6	3	1	1	C	0	1	0	0	0	1.5	1	3.1	0
328	42	806	34.6	479.1	306.7	449	296	56	20	56	18.3	4.7	449.2	309.2	4	1	1	B	1	0	0	0	0	3.8	1	3.1	0
329	42	476	34.1	280.4	655.7	265	642	29	27	34.7	17.5	140.3	257.4	636.6	5	1	1	D	0	0	0	1	1	0.2	0	2	0
330	42	1074	33.9	380.7	662.2	346	644	66	44	73	18.7	26	353.7	675.3	6	1	1	C	0	0	0	1	1	0.1	0	3.9	1
331	42	494	35.8	126.1	779.7	103	772	43	16	42.9	14.7	173.6	96.2	776.4	7	1	1	A	1	0	0	0	0	0.5	0	2.9	1
332	42	801	33.4	415.6	826.6	394	802	40	46	53.2	19.2	130.2	396.2	803.7	8	1	1	C	0	0	0	1	1	0.6	0	2.8	1
333	43	831	33.9	287.5	121.6	272	91	31	56	60	17.6	114	275.3	94.2	1	1	1	B	0	0	1	0	1	0	0	3.4	1
334	43	643	34.2	369.1	151.5	346	136	42	32	46.1	17.7	35.4	344.7	168.9	2	1	1	A	0	0	1	0	1	1	0	2.6	1
335	43	625	35.3	128.1	361.5	101	354	54	16	52.7	15.1	1.3	98.2	362.2	3	1	1	C	0	1	0	0	0	2.7	1	3.5	0
336	43	963	34.1	447.2	302.9	407	293	71	18	70.8	17.3	2.3	417.2	304.1	4	1	1	A	0	0	1	0	1	3.3	1	4.1	0
337	43	439	33.6	282.6	656.9	274	640	19	31	31.2	17.9	107.4	273.7	628.3	5	1	1	D	0	0	0	1	1	0.3	0	1.7	0
338	43	1009	33.9	383.9	660.2	345	644	69	30	70.7	18.2	16.5	355.1	668.7	6	1	1	C	0	0	0	1	1	0.4	0	3.9	1
339	43	599	35.2	90.4	803.4	80	784	24	43	45.5	16.7	71.8	81	832	7	1	1	A	1	0	0	0	0	4.4	1	2.7	0
340	43	1011	33.4	371.6	798	351	763	42	60	67.6	19.1	126	354	773.7	8	1	1	A	0	0	1	0	1	5.4	1	3.5	0
341	44	764	34.3	288.5	123.1	274	93	29	54	55.6	17.5	113	276.8	95.5	1	1	1	B	0	0	1	0	1	0.2	0	3.2	1
342	44	728	34	373	146.9	355	130	43	31	45.7	20.3	147.1	398.1	163.2	2	1	1	A	0	0	1	0	1	0.6	0	2.2	0
343	44	448	36.5	106.4	315.3	89	302	39	29	46.5	12.3	33.9	131.3	298.6	3	1	1	A	1	0	0	0	0	5.2	1	3.8	0
344	44	766	35.2	390.5	352.7	364	332	49	48	64.7	15.1	45.3	369.4	374.1	4	1	1	C	0	0	0	1	1	7.7	1	4.3	0
345	44	529	34.5	284.7	655.7	268	645	32	24	33.1	20.4	155.4	257.4	643.2	5	1	1	D	0	0	0	1	1	0.2	0	1.6	0
346	44	1036	33.7	380.8	657.6	343	645	69	25	66.8	19.7	3.1	350.9	659.2	6	1	1	C	0	0	0	1	1	0.4	0	3.4	1
347	44	596	34.2	86.7	814.1	78	793	19	44	42.2	18	85.1	84.2	844	7	1	1	C	0	1	0	0	0	1.1	1	2.3	0
348	44	930	33.6	356.4	780	340	747	38	59	64.2	18.5	117.2	342.7	753.3	8	1	1	A	0	0	1	0	1	2.4	1	3.5	0
349	45	714	34.2	289.5	125.1	276	101	28	46	48.3	18.8	113	277.8	97.4	1	1	1	B	0	0	1	0	1	0.2	0	2.6	1
350	45	806	33.8	435.7	137.2	412	125	55	26	54.6	18.8	19.2	464	127.3	2	1	1	A	0	0	1	0	1	6.5	1	2.9	0
351	45	312	36.5	88.5	320.8	81	304	16	32	32.7	12.2	94.9	85.9	291	3	1	1	A	1	0	0	0	0	1.9	1	2.7	0
352	45	927	34.5	401.6	365.3	393	334	22	73	71	16.6	84.4	398.6	395.2	4	1	1	C	0	0	0	1	1	1.7	1	4.3	0
353	45	535	34.7	285.5	650.3	269	639	31	24	31.6	21.5	174.5	255.6	647.4	5	1	1	D	0	0	0	1	1	0.6	0	1.5	0
354	45	1006	34.1	380.9	657.1	343	646	68	22	65.8	19.5	178.3	350.9	656.2	6	1	1	C	0	0	0	1	1	0	0	3.4	1
355	45	592	34.1	87	813.8	79	792	18	44	42.4	17.8	84.2	83.9	843.7	7	1	1	C	0	1	0	0	0	0	0	2.4	1
356	45	882	34.1	362.1	781.7	351	747	27	63	60.8	18.5	101.6	356.1	752.3	8	1	1	A	0	0	1	0	1	0.6	0	3.3	1
357	46	798	34.3	287.5	120.9	272	91	31	54	56.8	17.9	116	274.3	94	1	1	1	B	0	0	1	0	1	0.5	0	3.2	1
358	46	899	34	524.9	122.5	498	112	61	21	59.3	19.3	179	554.9	123.1	2	1	1	B	1	0	0	0	0	9.2	1	3.1	0
359	46	928	34.9	418.5	372.4	402	341	39	66	72.8	16.2	114	430.7	399.8	4	1	1	C	0	0	0	1	1	1.9	1	4.5	0
360	46	601	35.2	279.2	653.6	265	640	30	28	30.5	25.1	33.8	304.2	636.9	5	1	1	D	0	0	0	1	1	0.7	0	1.2	0
361	46	965	34.1	379.7	660.6	341	647	68	23	67.3	18.3	7.6	349.9	664.6	6	1	1	C	0	0	0	1	1	0.4	0	3.7	1
362	46	739	34.3	88.2	826.4	78	801	19	57	54.3	17.3	91.5	89	856.4	7	1	1	C	0	1	0	0	0	1.3	1	3.1	0
363	46	880	33.3	377.2	804.8	357	790	49	32	52	21.5	28.8	403.5	790.4	8	1	1	A	0	0	1	0	1	2.8	1	2.4	0
364	47	818	34	288.3	119.5	271	91	32	53	56.8	18.3	112.1	277	91.7	1	1	1	B	0	0	1	0	1	0.2	0	3.1	1
365	47	956	33.8	546.2	112.6	520	88	49	43	61	19.9	33.6	571.2	96	2	1	1	B	1	0	0	0	0	2.4	1	3.1	0
366	47	485	35.7	101.2	333.8	80	323	47	22	47.5	13	159.8	129.4	344.1	3	1	1	A	1	0	0	0	0	32.6	1	3.7	0
367	47	619	35.7	418.1	382.2	406	359	23	48	53.1	14.8	105.7	426.2	411.1	4	1	1	C	0	0	0	1	1	1	1	3.6	0
368	47	500	35.2	282.7	648.6	265	638	33	21	33.3	19.1	1.4	252.7	649.3	5	1	1	D	0	0	0	1	1	0.6	0	1.7	0
369	47	993	34.1	380.2	662.2	342	648	67	26	67	18.9	9.7	350.6	667.2	6	1	1	C	0	0	0	1	1	0.2	0	3.5	1
370	47	592	34.2	86	825.5	73	809	31	31	34.3	22	128.9	104.8	848.9	7	1	1	C	0	1	0	0	0	0.2	0	1.6	0
371	47	937	33.5	403.6	818.9	389	794	27	60	56.7	21	103	410.3	848.1	8	1	1	C	0	0	0	1	1	3	1	2.7	0
372	48	819	34.2	287.4	119.2	270	91	33	53	57.2	18.2	115.3	274.6	92.1	1	1	1	B	0	0	1	0	1	0.1	0	3.1	1
373	48	968	34	548	114.7	523	91	46	43	56.8	21.7	38.7	524.6	133.5	2	1	1	B	1	0	0	0	0	0.3	0	2.6	1
374	48	494	35.2	89.7	337.6	75	324	30	29	37.1	17	140.5	112.9	356.7	3	1	1	A	1	0	0	0	0	1.2	1	2.2	0
375	48	689	35	409.5	358.3	394	340	33	42	47.6	18.4	124.5	426.5	383	4	1	1	C	0	0	0	1	1	2.6	1	2.6	0
376	48	497	35.2	284	648.5	266	638	34	21	34.8	18.2	176.8	254	646.9	5	1	1	D	0	0	0	1	1	0.1	0	1.9	0
377	48	973	34.2	379.3	657.6	341	647	69	22	68	18.2	175.3	349.4	655.2	6	1	1	C	0	0	0	1	1	0.5	0	3.7	1
378	48	725	34	108.4	831.5	82	818	60	26	61.6	15	160.8	136.7	841.4	7	1	1	C	0	1	0	0	0	2.4	1	4.1	0
379	48	918	33.6	368.2	843.2	340	823	50	41	60	19.5	39.4	345	862.2	8	1	1	C	0	0	0	1	1	4.4	1	3.1	0
380	49	828	34	287.4	119.3	270	91	33	52	57	18.5	115.5	274.5	92.2	1	1	1	B	0	0	1	0	1	0	0	3.1	1
381	49	829	34	542.7	117.2	520	104	49	28	51.2	20.6	21.2	570.6	106.4	2	1	1	B	1	0	0	0	0	0.6	0	2.5	1
382	49	626	35.2	89.6	341.5	75	324	28	36	38.6	20.7	120.5	104.8	367.4	3	1	1	C	0	1	0	0	0	0.4	0	1.9	0
383	49	812	34.8	459.9	326.7	435	310	54	34	59.9	17.3	29.5	486	311.9	4	1	1	B	1	0	0	0	0	6.1	1	3.5	0
384	49	517	34.7	282.7	647.6	265	636	32	23	32.3	20.4	6.6	252.9	651.1	5	1	1	D	0	0	0	1	1	0.2	0	1.6	0
385	49	1018	34	380.4	656.7	345	640	66	29	64.2	20.2	169.4	350.9	651.2	6	1	1	C	0	0	0	1	1	0.1	0	3.2	1
386	49	738	34.2	127.2	839.5	102	828	56	24	57.8	16.2	163	155.9	848.2	7	1	1	C	0	1	0	0	0	2.1	1	3.6	0
387	49	860	33.4	370.6	841	342	824	49	32	51.1	21.4	30	344.6	856	8	1	1	C	0	0	0	1	1	0.3	0	2.4	1
388	50	804	34.1	288.1	120.2	271	91	32	53	55.7	18.4	115	275.5	93	1	1	1	B	0	0	1	0	1	0.1	0	3	1
389	50	822	34.2	539.2	115.3	517	104	47	25	45.6	22.9	11	568.7	109.6	2	1	1	B	1	0	0	0	0	0.4	0	2	0
390	50	641	35	96.3	362.3	88	339	17	49	49.5	16.5	87.8	95.1	392.2	3	1	1	C	0	1	0	0	0	2.2	1	3	0
391	50	755	34.5	510.3	311.1	487	301	48	21	47.7	20.2	5.1	540.2	308.4	4	1	1	B	1	0	0	0	0	5.4	1	2.4	0
392	50	488	34.2	280.2	653.7	270	637	22	32	35.2	17.7	110.5	269.7	625.6	5	1	1	D	0	0	0	1	1	0.7	0	2	0
393	50	974	33.7	381.7	658.8	344	647	67	22	66.2	18.7	2.5	351.7	660.1	6	1	1	C	0	0	0	1	1	0.3	0	3.5	1
394	50	715	33.9	200.9	852.7	173	845	65	18	65.1	14	4.9	230.8	850.2	7	1	1	D	0	0	0	1	1	7.6	1	4.7	0
395	50	870	33.6	371.3	841.5	351	823	40	40	50.5	21.9	42.7	349.2	861.8	8	1	1	C	0	0	0	1	1	0.1	0	2.3	1
396	51	773	34.1	288.5	121.3	273	93	30	51	53	18.6	114.9	275.9	94.1	1	1	1	B	0	0	1	0	1	0.1	0	2.8	1
397	51	836	33.9	560.4	142.2	549	116	20	58	57.8	18.4	90.6	560.7	172.2	2	1	1	B	1	0	0	0	0	3.5	1	3.1	0
398	51	759	35	91.4	369.6	76	340	28	64	64.2	15.1	74.6	83.5	398.5	3	1	1	C	0	1	0	0	0	0.9	0	4.3	1
399	51	777	34.4	509.4	311.5	486	302	47	21	47.5	20.8	4.1	479.5	313.6	4	1	1	B	1	0	0	0	0	0.1	0	2.3	0
400	51	591	34.9	278.8	653.2	267	636	26	34	35.3	21.3	73.2	287.4	624.5	5	1	1	D	0	0	0	1	1	0.2	0	1.7	0
401	51	1019	34.1	378.2	664.2	343	648	65	34	68.2	19	19.6	350	674.3	6	1	1	C	0	0	0	1	1	0.7	0	3.6	1
402	51	628	34.3	274.9	858.1	254	845	43	30	45.6	17.5	150.7	301.1	872.7	7	1	1	D	0	0	0	1	1	7.6	1	2.6	0
403	51	872	33.5	371.2	841.2	350	823	41	40	51.1	21.7	42.9	349.3	861.6	8	1	1	C	0	0	0	1	1	0	0	2.4	1
404	52	749	33.9	289.3	123	275	97	29	47	49	19.5	115.2	276.5	95.8	1	1	1	B	0	0	1	0	1	0.2	0	2.5	1
405	52	768	33.7	550	158.8	519	140	50	30	51.4	19	23.1	522.4	170.6	2	1	1	B	1	0	0	0	0	2	1	2.7	0
406	52	539	35.1	95.9	350	86	330	19	40	38.8	17.7	95.6	93	320.2	3	1	1	C	0	1	0	0	0	2	1	2.2	0
407	52	859	34.4	527.1	312.4	501	301	59	22	55.5	19.7	179.9	557.1	312.4	4	1	1	B	1	0	0	0	0	1.8	1	2.8	0
408	52	607	34.5	281.4	655.6	267	642	30	28	31.3	24.7	37	305.4	637.6	5	1	1	D	0	0	0	1	1	0.4	0	1.3	0
409	52	864	34.1	372.3	669.2	341	652	58	33	62.1	17.7	23.5	344.8	681.2	6	1	1	C	0	0	0	1	1	0.8	0	3.5	1
410	52	560	34.2	279.4	860.5	262	849	39	21	40.1	17.8	163.3	308.2	869.1	7	1	1	D	0	0	0	1	1	0.5	0	2.3	0
411	52	842	33.5	372.5	840.4	350	823	41	34	45.8	23.4	37.6	348.8	858.7	8	1	1	C	0	0	0	1	1	0.2	0	2	0
412	53	798	33.7	287.2	117.7	272	91	31	49	52	19.5	116.8	273.6	90.9	1	1	1	B	0	0	1	0	1	0.6	0	2.7	1
413	53	937	33.8	537.4	164.8	505	153	61	23	58.1	20.5	7.2	507.7	168.5	2	1	1	D	0	1	0	0	0	1.4	1	2.8	0
414	53	623	35.4	89.1	346.2	75	328	33	35	37.7	21.1	126.1	106.8	370.4	3	1	1	C	0	1	0	0	0	0.8	0	1.8	0
415	53	617	34.6	547.2	312.7	528	303	37	19	39.8	19.7	175.1	517.3	310.2	4	1	1	B	1	0	0	0	0	2.1	1	2	0
416	53	531	34.8	279.5	652.3	264	642	32	22	32.7	20.7	179.7	309.5	652.5	5	1	1	D	0	0	0	1	1	0.4	0	1.6	0
417	53	676	35.1	372.9	670.9	352	657	44	34	50.8	16.9	32	347.5	686.8	6	1	1	C	0	0	0	1	1	0.2	0	3	1
418	53	648	33.9	277.9	859.3	260	846	41	27	41.8	19.7	154.9	305.1	872	7	1	1	D	0	0	0	1	1	0.2	0	2.1	0
419	53	728	33.5	375.4	855.5	355	843	38	27	37.7	24.6	165.6	346.3	848.1	8	1	1	C	0	0	0	1	1	1.6	1	1.5	0
420	54	823	33.6	286.6	118.1	270	91	34	49	53.3	19.7	121.7	270.8	92.6	1	1	1	B	0	0	1	0	1	0.1	0	2.7	1
421	54	893	33.8	535.9	168.4	513	153	46	39	50.5	22.5	32.1	510.5	184.3	2	1	1	D	0	1	0	0	0	0.4	0	2.2	0
422	54	550	35.4	109.5	354	88	342	50	21	50.3	13.9	164	138.3	362.3	3	1	1	C	0	1	0	0	0	2.2	1	3.6	0
423	54	796	34.4	529.9	311.5	505	301	53	21	50.9	19.9	0.7	559.9	311.1	4	1	1	B	1	0	0	0	0	1.8	1	2.6	0
424	54	501	34.6	276.7	649.3	261	639	33	20	34.8	18.3	175	306.6	651.9	5	1	1	D	0	0	0	1	1	0.4	0	1.9	0
425	54	727	35.3	366.9	671.6	336	659	57	25	55.5	16.7	13.7	337.7	678.7	6	1	1	C	0	0	0	1	1	0.6	0	3.3	1
426	54	528	34.9	284.5	864.5	266	849	42	30	47.4	14.2	146.8	309.6	881	7	1	1	D	0	0	0	1	1	0.9	0	3.3	1
427	54	688	33.6	376.6	856.9	355	845	39	25	38.2	22.9	171.4	346.9	852.4	8	1	1	C	0	0	0	1	1	0.2	0	1.7	0
428	55	781	33.9	286.8	118	271	91	33	48	51.6	19.3	119.5	272	91.9	1	1	1	B	0	0	1	0	1	0	0	2.7	1
429	55	1038	33.4	536.3	179.2	520	155	36	59	62	21.3	63.5	522.9	206.1	2	1	1	D	0	1	0	0	0	1.1	1	2.9	0
430	55	616	34.8	108.8	357.7	88	343	42	32	49.6	15.8	148.1	134.2	373.5	3	1	1	C	0	1	0	0	0	0.4	0	3.1	1
431	55	790	34.3	529.1	310.4	506	300	46	23	45.1	22.3	9.2	499.5	315.2	4	1	1	B	1	0	0	0	0	0.1	0	2	0
432	55	565	35.5	275.1	648.8	259	637	37	25	37.1	19.4	23.3	302.7	636.9	5	1	1	D	0	0	0	1	1	0.2	0	1.9	0
433	55	835	34.3	375.5	665.3	343	652	58	25	55.5	19.2	12.3	346.2	671.7	6	1	1	C	0	0	0	1	1	1.1	1	2.9	0
434	55	616	34.5	286	865.9	266	850	42	29	49	16	150.8	312.2	880.5	7	1	1	D	0	0	0	1	1	0.2	0	3.1	1
435	55	684	33.5	377.2	857	356	845	38	26	37.7	23.1	169.2	347.7	851.3	8	1	1	C	0	0	0	1	1	0.1	0	1.6	0
436	56	770	33.9	287.2	118.9	273	91	30	49	50.6	19.4	117.9	273.1	92.4	1	1	1	B	0	0	1	0	1	0.1	0	2.6	1
437	56	1035	33.3	537.5	180.8	524	155	31	60	61.3	21.5	71.1	527.8	209.2	2	1	1	D	0	1	0	0	0	0.2	0	2.9	1
438	56	574	35	110.8	355.4	89	344	50	21	50.6	14.4	163.9	139.7	363.8	3	1	1	C	0	1	0	0	0	0.3	0	3.5	1
439	56	792	34.5	530.1	310.9	509	297	42	28	44.1	22.9	20.3	502	321.3	4	1	1	B	1	0	0	0	0	0.1	0	1.9	0
440	56	524	35.3	275.1	649.9	261	634	32	31	36.9	18.1	47.2	295.5	627.9	5	1	1	D	0	0	0	1	1	0.1	0	2	0
441	56	813	34.3	374.5	666.5	342	653	58	24	57.7	18	14.3	345.4	673.9	6	1	1	C	0	0	0	1	1	0.2	0	3.2	1
442	56	564	33.6	275.3	856.7	258	846	39	20	37.4	19.2	173.3	305.1	860.2	7	1	1	D	0	0	0	1	1	1.4	1	2	0
443	56	688	33.6	377.4	856.8	355	844	39	27	37.3	23.5	168.8	348	850.9	8	1	1	C	0	0	0	1	1	0	0	1.6	0
444	57	519	35.8	291	110.9	279	91	22	40	44.1	15	105.4	283	81.9	1	1	1	B	0	0	1	0	1	0.9	0	2.9	1
445	57	839	33.8	539.3	170.5	522	153	35	37	43.5	24.6	48.4	519.4	192.9	2	1	1	D	0	1	0	0	0	1.1	1	1.8	0
446	57	608	35.3	117.3	356.6	93	349	55	17	51	15.2	5	147.2	354	3	1	1	C	0	1	0	0	0	0.7	0	3.4	1
447	57	783	34.6	530.5	310.9	509	297	42	28	44.7	22.3	21.4	502.5	321.9	4	1	1	B	1	0	0	0	0	0	0	2	0
448	57	504	34.9	274.2	649.9	262	633	25	33	36.5	17.6	65.5	286.6	622.6	5	1	1	D	0	0	0	1	1	0.1	0	2.1	0
449	57	827	34.4	374.2	666.5	342	654	58	23	55.1	19.1	8.2	344.5	670.8	6	1	1	C	0	0	0	1	1	0	0	2.9	1
450	57	608	33.9	281.3	844.5	263	823	35	39	47.2	16.4	48.5	301.2	822	7	1	1	D	0	0	0	1	1	1.4	1	2.9	0
451	57	678	33.8	377.6	856.8	357	845	38	25	37.5	23	168.4	348.2	850.7	8	1	1	C	0	0	0	1	1	0	0	1.6	0
452	58	474	35.1	285.9	106	270	91	27	32	37.7	16	116.8	272.4	79.3	1	1	1	B	0	0	1	0	1	0.7	0	2.4	1
453	58	879	33.3	534.8	168.5	505	154	53	27	52	21.5	19.6	506.6	178.6	2	1	1	D	0	1	0	0	0	0.5	0	2.4	1
454	58	663	35	148.6	359.8	122	350	55	20	53.3	15.8	11.6	178	353.8	3	1	1	C	0	1	0	0	0	3.2	1	3.4	0
455	58	757	34.7	540	313.7	528	295	26	37	37.8	25.5	107	548.7	342.4	4	1	1	B	1	0	0	0	0	1	1	1.5	0
456	58	489	34.6	274.9	650.8	264	634	22	33	34.9	17.9	69	285.6	622.8	5	1	1	D	0	0	0	1	1	0.1	0	2	0
457	58	976	35	359.1	642.4	337	608	49	62	71.6	17.4	127.9	340.7	618.7	6	1	1	C	0	0	0	1	1	2.9	1	4.1	0
458	58	591	35.4	291.1	816.9	279	789	25	51	56	13.4	69.4	301.7	788.9	7	1	1	D	0	0	0	1	1	3	1	4.2	0
459	58	715	33.5	376.8	856.6	354	844	40	27	38.6	23.6	169.4	347.3	851.1	8	1	1	C	0	0	0	1	1	0.1	0	1.6	0
460	59	693	33.5	289.3	126.1	278	105	25	40	40	22	106	281	97.3	1	1	1	B	0	0	1	0	1	2.1	1	1.8	0
461	59	990	33.7	494.8	173.2	461	161	66	22	65.1	19.4	3.4	464.8	175	2	1	1	D	0	1	0	0	0	4.1	1	3.4	0
462	59	641	35.3	198.2	330	171	307	51	46	65.8	12.4	41.4	175.7	349.8	3	1	1	B	0	0	1	0	1	5.9	1	5.3	0
463	59	845	34.7	512	308.4	478	295	60	25	58.6	18.3	14.9	483	316.1	4	1	1	B	1	0	0	0	0	2.9	1	3.2	0
464	59	502	34.8	275.4	650.6	264	634	24	33	36.5	17.5	67.6	286.8	622.8	5	1	1	D	0	0	0	1	1	0.1	0	2.1	0
465	59	899	34.6	366.4	652.7	334	634	61	37	66.9	17.1	152.3	339.8	638.8	6	1	1	C	0	0	0	1	1	1.3	1	3.9	0
466	59	366	34.5	283	835.7	270	827	30	19	30.7	15.2	21.5	311	824.7	7	1	1	D	0	0	0	1	1	2.1	1	2	0
467	59	698	33.8	377.2	856.3	355	844	40	26	38	23.4	169.1	347.8	850.7	8	1	1	C	0	0	0	1	1	0	0	1.6	0
468	60	756	33.8	289.6	124.4	278	100	24	45	43.9	22	91.6	288.7	94.4	1	1	1	B	0	0	1	0	1	0.2	0	2	0
469	60	847	33.3	453.6	154.5	432	133	41	42	51.6	20.9	134.3	432.6	133	2	1	1	B	1	0	0	0	0	4.6	1	2.5	0
470	60	492	35.8	203.5	324.5	197	298	15	48	45.5	13.8	95.2	200.8	294.6	3	1	1	B	0	0	1	0	1	0.8	0	3.3	1
471	60	917	34.9	496	311.2	467	294	57	42	65.1	17.9	28.9	469.7	325.6	4	1	1	B	1	0	0	0	0	1.7	1	3.6	0
472	60	514	34.8	275.7	650.8	264	634	24	33	36.4	18	66.5	287.7	623.2	5	1	1	D	0	0	0	1	1	0	0	2	0
473	60	871	34.5	366.8	654.7	337	636	57	36	62.7	17.7	152.7	340.2	641	6	1	1	C	0	0	0	1	1	0.2	0	3.5	1
474	60	409	34.4	284.8	836.5	270	829	34	17	34	15.3	13.1	314.1	829.7	7	1	1	D	0	0	0	1	1	0.2	0	2.2	0
475	60	786	33.3	377.1	856.1	357	844	38	27	38.9	25.7	165.5	348.1	848.6	8	1	1	C	0	0	0	1	1	0	0	1.5	0
476	61	549	35.9	294.9	113.6	286	91	17	44	45.4	15.4	93	293.4	83.6	1	1	1	B	0	0	1	0	1	1.2	1	2.9	0
477	61	826	34	451.8	145.4	441	112	23	59	54.6	19.3	96.1	448.6	115.5	2	1	1	A	0	0	1	0	1	0.9	0	2.8	1
478	61	540	36.1	152.8	305.7	125	297	52	16	53.8	12.8	9	123.2	310.4	3	1	1	A	1	0	0	0	0	5.5	1	4.2	0
479	61	889	34.7	478.8	321.7	459	302	45	51	59.3	19.1	47	458.4	343.6	4	1	1	B	1	0	0	0	0	2.1	1	3.1	0
480	61	520	34	275	650.7	263	635	24	32	34.9	19	67.3	263.4	678.4	5	1	1	D	0	0	0	1	1	0.1	0	1.8	0
481	61	878	34.3	366.4	654.3	335	637	59	35	64	17.5	152.6	339.8	640.6	6	1	1	C	0	0	0	1	1	0.1	0	3.7	1
482	61	505	34.3	280.1	840.5	265	829	34	21	33.7	19.1	169.1	309.6	846.2	7	1	1	D	0	0	0	1	1	0.6	0	1.8	0
483	61	872	33.3	371.8	850	358	822	31	48	48.2	23.1	119.4	357.1	823.9	8	1	1	C	0	0	0	1	1	0.8	0	2.1	0
484	62	714	33.5	287.3	123.9	268	108	37	33	43.4	20.9	141.3	263.9	105.2	1	1	1	B	0	0	1	0	1	1.3	1	2.1	0
485	62	807	33.9	451.6	145.9	441	114	23	56	53.5	19.2	95.9	448.5	116	2	1	1	A	0	0	1	0	1	0.1	0	2.8	1
486	62	339	37.3	151	302.4	137	292	27	20	29.3	14.7	27.4	124.4	316.2	3	1	1	A	1	0	0	0	0	0.4	0	2	0
487	62	775	34.6	476.7	315	450	299	48	31	51.6	19.1	32.1	451.2	330.9	4	1	1	B	1	0	0	0	0	0.7	0	2.7	1
488	62	570	34.1	274.1	654.3	262	636	23	35	35.2	20.6	75.1	281.8	625.3	5	1	1	D	0	0	0	1	1	0.4	0	1.7	0
489	62	906	34.1	376.3	661.5	343	648	61	25	57.9	19.9	11.6	346.9	667.5	6	1	1	C	0	0	0	1	1	1.2	1	2.9	0
490	62	679	33.8	256.2	838	225	827	58	19	57.4	15.1	9.3	226.6	842.8	7	1	1	D	0	0	0	1	1	2.5	1	3.8	0
491	62	716	33.3	385.9	857.1	366	845	37	27	37.1	24.5	159.4	357.8	846.5	8	1	1	C	0	0	0	1	1	1.6	1	1.5	0
492	63	721	33.7	280.2	119.8	262	100	35	38	47.8	19.2	133.4	259.6	98	1	1	1	B	0	0	1	0	1	0.8	0	2.5	1
493	63	750	33.6	419.3	126.6	393	116	47	24	46.6	20.5	167.7	390	120.3	2	1	1	A	0	0	1	0	1	3.8	1	2.3	0
494	63	390	36.8	152.2	304.9	142	292	23	29	30.9	16.1	53.4	134.4	329	3	1	1	A	1	0	0	0	0	0.3	0	1.9	0
495	63	846	34.5	470.9	309	437	299	60	20	57.2	18.8	179.9	440.9	309	4	1	1	B	1	0	0	0	0	0.8	0	3	1
496	63	508	34.1	274.8	656.9	265	639	19	34	35.2	18.4	83.8	278.1	627	5	1	1	D	0	0	0	1	1	0.3	0	1.9	0
497	63	887	33.9	374.7	663.1	344	649	58	26	56.5	20	12.5	345.4	669.5	6	1	1	C	0	0	0	1	1	0.2	0	2.8	1
498	63	707	34	186.3	834.2	154	826	59	16	59.5	15.1	1.3	156.3	834.8	7	1	1	C	0	1	0	0	0	7.1	1	3.9	0
499	63	790	33.1	384.5	857.2	364	843	39	26	40.8	24.7	4.9	354.6	859.8	8	1	1	C	0	0	0	1	1	0.1	0	1.7	0
500	64	670	33.8	286.1	127.6	274	108	26	37	39.3	21.7	114.1	273.8	100.2	1	1	1	B	0	0	1	0	1	1	0	1.8	0
501	64	708	33.6	428	130.8	406	119	40	25	38.3	23.5	174.5	398.2	127.9	2	1	1	A	0	0	1	0	1	1	0	1.6	0
502	64	467	36.6	142.6	305.6	118	297	46	15	47.5	12.5	8.1	112.9	309.8	3	1	1	A	1	0	0	0	0	1	0	3.8	1
503	64	830	35.1	469.7	314.4	446	297	47	43	56.1	18.8	38.3	446.2	333	4	1	1	B	1	0	0	0	0	0.6	0	3	1
504	64	551	34.3	278.8	654.2	267	637	27	35	39.3	17.9	63.9	292	627.2	5	1	1	D	0	0	0	1	1	0.5	0	2.2	0
505	64	890	34.4	373.8	660.4	343	649	58	24	55.1	20.6	172.4	344	656.4	6	1	1	C	0	0	0	1	1	0.3	0	2.7	1
506	64	762	33.8	182.2	831.5	150	819	62	23	64.1	15.1	168.5	152.8	825.5	7	1	1	C	0	1	0	0	0	0.5	0	4.2	1
507	64	745	33	387.5	856.6	372	839	31	36	38.8	24.5	53.8	369.8	880.8	8	1	1	C	0	0	0	1	1	0.3	0	1.6	0
508	65	690	33.9	285.5	124.1	274	101	25	43	45	19.5	112.4	274.1	96.4	1	1	1	B	0	0	1	0	1	0.4	0	2.3	1
509	65	710	33.6	433.7	136	414	123	38	27	39.2	23.1	152.6	407.1	122.2	2	1	1	A	0	0	1	0	1	0.8	0	1.7	0
510	65	460	36.2	115.5	311.4	93	301	41	22	42.5	13.8	19.9	87.3	321.6	3	1	1	A	1	0	0	0	0	2.8	1	3.1	0
511	65	859	34.9	471.2	317.6	456	297	35	52	51	21.4	60.3	456.4	343.6	4	1	1	B	1	0	0	0	0	0.4	0	2.4	1
512	65	533	34.4	277.3	657.7	267	639	20	36	36.3	18.7	88.6	278	627.7	5	1	1	D	0	0	0	1	1	0.4	0	1.9	0
513	65	901	34.1	372.8	660.7	338	651	63	22	59	19.5	173.1	343	657.1	6	1	1	C	0	0	0	1	1	0.1	0	3	1
514	65	601	33.7	204.8	835.2	191	816	31	34	38.9	19.7	134.3	183.9	813.7	7	1	1	D	0	0	0	1	1	2.3	1	2	0
515	65	818	33.3	381.7	855.8	358	842	43	26	43.2	24.1	6.7	351.9	859.3	8	1	1	C	0	0	0	1	1	0.6	0	1.8	0
516	66	689	33.9	285.5	124.2	274	101	25	43	45	19.5	112.8	273.8	96.5	1	1	1	B	0	0	1	0	1	0	0	2.3	1
517	66	799	33.4	436.6	111.2	418	94	39	35	45.7	22.3	38.6	460	92.5	2	1	1	A	0	0	1	0	1	2.6	1	2.1	0
518	66	453	35.5	94	328.1	85	307	16	41	40	14.4	90.6	93.7	298.1	3	1	1	A	1	0	0	0	0	2.8	1	2.8	0
519	66	943	34.4	470.3	325	455	301	33	54	53.1	22.6	70.5	460.3	353.3	4	1	1	B	1	0	0	0	0	0.8	0	2.3	1
520	66	575	34.7	271.1	647.7	247	638	43	21	43.2	16.9	168	241.8	641.5	5	1	1	D	0	0	0	1	1	1.2	1	2.6	0
521	66	866	34.1	373.1	660.9	340	651	60	22	56.7	19.4	174	343.3	657.8	6	1	1	C	0	0	0	1	1	0	0	2.9	1
522	66	566	33.8	206.9	837.5	197	815	21	39	36.6	19.7	103.2	200.1	808.3	7	1	1	D	0	0	0	1	1	0.3	0	1.9	0
523	66	876	33.5	370	862.1	338	849	58	24	57	19.6	7.5	340.3	866	8	1	1	C	0	0	0	1	1	1.4	1	2.9	0
524	67	792	33.7	284	120.3	270	91	30	51	53.3	18.9	116.8	270.5	93.5	1	1	1	B	0	0	1	0	1	0.4	0	2.8	1
525	67	777	33.2	459.4	96.4	434	88	66	22	58.3	17	12.7	488.7	89.8	2	1	1	B	1	0	0	0	0	2.8	1	3.4	0
526	67	542	35.7	89.9	338.8	76	320	27	42	42.3	16.3	114.5	102.4	366.1	3	1	1	A	1	0	0	0	0	1.2	1	2.6	0
527	67	1010	34.1	463.4	340.3	454	309	22	73	70.1	18.3	83.5	460	370.1	4	1	1	D	0	1	0	0	0	1.7	1	3.8	0
528	67	545	34.6	231.6	654.3	208	646	45	16	45.6	15.2	1.7	201.6	655.2	5	1	1	D	0	0	0	1	1	4.1	1	3	0
529	67	892	34.3	371	657.5	340	642	60	31	62	18.3	160.4	342.8	647.4	6	1	1	C	0	0	0	1	1	0.4	0	3.4	1
530	67	609	33.7	208.4	834.8	196	812	24	42	40.7	19	76.2	215.5	805.7	7	1	1	D	0	0	0	1	1	0.3	0	2.1	0
531	67	774	33.4	379.9	859.4	359	847	39	28	40.4	24.4	158.7	351.9	848.5	8	1	1	C	0	0	0	1	1	1	1	1.7	0
532	68	786	34	276.5	121.8	245	109	53	29	53.7	18.6	155.2	249.3	109.2	1	1	1	B	0	0	1	0	1	0.8	0	2.9	1
533	68	1052	33.6	477.8	97.6	442	88	73	24	73	18.4	173.7	507.6	100.9	2	1	1	B	1	0	0	0	0	1.9	1	4	0
534	68	451	36.6	89.6	337	75	323	35	27	36.8	15.6	147.7	115	353.1	3	1	1	A	1	0	0	0	0	0.2	0	2.4	1
535	68	992	34.2	458.8	364.1	447	333	24	67	67.8	18.6	94.1	461	394.1	4	1	1	D	0	1	0	0	0	2.5	1	3.6	0
536	68	712	34.2	186	623.7	156	604	58	39	70.8	12.8	147	160.8	607.4	5	1	1	A	1	0	0	0	0	5.6	1	5.5	0
537	68	905	34.5	370.4	658.6	340	643	59	30	60.7	19	161.1	342	648.8	6	1	1	C	0	0	0	1	1	0.1	0	3.2	1
538	68	562	33.9	215.8	830.2	200	817	34	27	38.6	18.6	35.2	240.3	812.9	7	1	1	D	0	0	0	1	1	0.9	0	2.1	0
539	68	784	33.1	382.2	859.5	361	848	40	27	40.6	24.6	161.6	353.7	850	8	1	1	C	0	0	0	1	1	0.2	0	1.7	0
540	69	758	33.5	217.4	106	191	97	50	20	49.5	19.5	175.2	187.5	103.5	1	1	1	B	0	0	1	0	1	6.2	1	2.5	0
541	69	927	33.7	469.2	97.3	437	88	62	23	64.3	18.4	176.2	439.3	95.3	2	1	1	B	1	0	0	0	0	0.9	0	3.5	1
542	69	488	35.4	100.4	335.1	80	327	47	16	44.7	13.9	178.7	130.3	335.8	3	1	1	A	1	0	0	0	0	1.1	1	3.2	0
543	69	1024	34	459	367.6	446	337	29	70	68	19.2	100.4	464.4	397.1	4	1	1	D	0	1	0	0	0	0.4	0	3.5	1
544	69	865	33.9	122.6	586.4	95	569	52	35	59.9	18.4	149.5	96.8	571.1	5	1	1	A	1	0	0	0	0	7.5	1	3.3	0
545	69	940	34.6	368.5	654.9	339	630	58	43	62.6	19.1	149.5	342.7	639.7	6	1	1	C	0	0	0	1	1	0.4	0	3.3	1
546	69	530	34.4	273.1	836.5	255	824	39	27	42.8	15.8	150.6	299.3	851.3	7	1	1	D	0	0	0	1	1	5.9	1	2.7	0
547	69	819	32.9	393.1	856.8	374	841	36	30	36.2	28.8	20.3	364.9	867.2	8	1	1	C	0	0	0	1	1	1.1	1	1.3	0
548	70	853	33.8	210.5	106	178	91	59	28	57.3	19	165	181.5	98.3	1	1	1	B	0	0	1	0	1	0.7	0	3	1
549	70	798	33.5	482.4	95.1	455	88	69	19	64.9	15.7	7.1	512.2	91.4	2	1	1	B	1	0	0	0	0	1.4	1	4.1	0
550	70	389	36.5	84.8	337.4	75	325	24	25	26.9	18.4	133	105.3	359.3	3	1	1	A	1	0	0	0	0	1.6	1	1.5	0
551	70	848	34.2	457.9	356.2	447	329	21	57	57.9	18.7	96.3	461.2	386.1	4	1	1	D	0	1	0	0	0	1.2	1	3.1	0
552	70	801	33.9	108.2	591.8	81	583	54	20	56.4	18.1	177.1	78.2	590.3	5	1	1	A	1	0	0	0	0	1.6	1	3.1	0
553	70	837	34.2	370.2	657.5	338	643	59	30	60.1	17.7	161.5	341.7	648	6	1	1	C	0	0	0	1	1	0.3	0	3.4	1
554	70	776	34	279.6	851.7	258	828	48	51	66.1	15	130.5	299	874.5	7	1	1	D	0	0	0	1	1	1.7	1	4.4	0
555	70	844	33.4	365.7	859.7	338	845	50	28	49.1	21.9	25.3	338.6	872.5	8	1	1	C	0	0	0	1	1	2.8	1	2.2	0
556	71	738	33.7	212.4	105.5	183	96	53	20	51.1	18.4	174	182.6	102.4	1	1	1	B	0	0	1	0	1	0.2	0	2.8	1
557	71	867	33.4	478.6	96.5	451	88	67	21	58.1	19	9.1	508.3	91.8	2	1	1	B	1	0	0	0	0	0.4	0	3.1	1
558	71	505	35.1	87.6	338.7	75	322	29	34	38	16.9	130.6	107.1	361.5	3	1	1	A	1	0	0	0	0	0.3	0	2.2	0
559	71	1022	34.4	460.5	373.2	447	342	34	65	66.5	19.6	104	467.8	402.3	4	1	1	D	0	1	0	0	0	1.8	1	3.4	0
560	71	538	34.1	82.5	626.3	76	600	15	50	48.7	14.1	96.8	79	596.5	5	1	1	A	1	0	0	0	0	4.4	1	3.5	0
561	71	659	36	361.8	666.8	335	654	51	29	51.8	16.2	20.5	333.7	677.3	6	1	1	C	0	0	0	1	1	1.3	1	3.2	0
562	71	466	35.1	285.3	857.1	270	842	36	28	38.1	15.6	144	309.6	874.7	7	1	1	D	0	0	0	1	1	0.8	0	2.4	1
563	71	856	33.6	364.9	856.6	331	842	56	27	51.1	21.3	16.9	336.2	865.3	8	1	1	C	0	0	0	1	1	0.3	0	2.4	1
564	72	682	34.8	142.1	124.1	114	112	52	22	53.2	16.3	15.2	113.1	132	1	1	1	A	1	0	0	0	0	7.4	1	3.3	0
565	72	825	33.7	442.9	107.1	422	96	49	26	46.6	22.6	15.6	471.8	99	2	1	1	A	0	0	1	0	1	3.8	1	2.1	0
566	72	534	35.3	91.1	349	75	337	41	21	37.9	17.9	164.6	120	357	3	1	1	C	0	1	0	0	0	1.1	1	2.1	0
567	72	808	34.5	456.6	354.3	446	328	23	54	53.7	19.2	96.2	459.8	384.1	4	1	1	D	0	1	0	0	0	2	1	2.8	0
568	72	504	34.9	91	635.2	76	620	37	30	43.4	14.8	142.5	114.8	653.5	5	1	1	C	0	1	0	0	0	1.3	1	2.9	0
569	72	758	34.6	374.6	662.8	346	652	55	21	56.8	17	5.8	344.8	665.9	6	1	1	C	0	0	0	1	1	1.4	1	3.3	0
570	72	382	35.5	290.5	844.4	273	833	33	20	32.3	15.1	21.4	262.5	855.4	7	1	1	D	0	0	0	1	1	1.4	1	2.1	0
571	72	837	33.5	365.4	856.6	334	842	53	27	49.6	21.5	17	336.7	865.3	8	1	1	C	0	0	0	1	1	0	0	2.3	1
572	73	599	34.1	131.9	125.9	114	114	35	23	35	21.8	7.1	102.1	129.6	1	1	1	A	1	0	0	0	0	1.1	1	1.6	0
573	73	782	33.3	442.1	107.6	422	96	43	26	42.1	23.7	12.9	471.3	100.9	2	1	1	A	0	0	1	0	1	0.1	0	1.8	0
574	73	427	35.2	91	338.6	79	321	22	31	31	17.5	61.6	105.3	312.2	3	1	1	A	1	0	0	0	0	1.1	1	1.8	0
575	73	948	33.8	470.9	349.4	448	328	55	38	60.4	20	147.8	496.2	365.4	4	1	1	D	0	1	0	0	0	1.5	1	3	0
576	73	471	34.4	91.5	624.4	76	614	36	22	39.1	15.3	25.1	118.6	611.7	5	1	1	A	1	0	0	0	0	1.1	1	2.5	0
577	73	1039	34.2	363.1	628	344	589	42	71	78.5	16.9	119	348.6	601.8	6	1	1	A	0	0	1	0	1	3.7	1	4.7	0
578	73	517	34.1	278.4	845.2	263	832	30	29	36.3	18.2	140.4	301.5	864.3	7	1	1	D	0	0	0	1	1	1.2	1	2	0
579	73	762	33.5	368.2	855.8	344	841	44	28	45.1	21.5	24.2	340.8	868.1	8	1	1	C	0	0	0	1	1	0.3	0	2.1	0
580	74	682	34.3	110.1	122.1	90	106	40	30	44.2	19.6	151.2	83.8	107.6	1	1	1	A	1	0	0	0	0	2.3	1	2.3	0
581	74	921	34.2	536	115.8	510	101	54	33	54.8	21.4	160.5	564.3	125.8	2	1	1	B	1	0	0	0	0	9.6	1	2.6	0
582	74	383	35.4	94.9	331.6	86	310	17	37	35	14	88.5	95.7	301.6	3	1	1	A	1	0	0	0	0	0.8	0	2.5	1
583	74	961	34.5	473.6	350	449	329	59	37	64.5	19	149.9	499.6	365.1	4	1	1	D	0	1	0	0	0	0.3	0	3.4	1
584	74	914	33.9	150.9	590.1	121	580	69	24	68.5	17	11.2	180.3	584.3	5	1	1	A	1	0	0	0	0	7	1	4	0
585	74	1079	33.8	361.2	619.2	347	577	35	75	77.2	17.8	111.1	350.4	591.3	6	1	1	A	0	0	1	0	1	0.9	0	4.3	1
586	74	590	33.8	276.1	844.2	260	831	37	25	37.5	20	154.2	303.1	857.2	7	1	1	D	0	0	0	1	1	0.3	0	1.9	0
587	74	815	33.6	366.5	855.4	337	841	51	26	48.4	21.4	16	337.7	863.7	8	1	1	C	0	0	0	1	1	0.2	0	2.3	0
588	75	684	34.2	110.3	122.5	91	106	39	30	43.7	19.9	151.3	84	108	1	1	1	A	1	0	0	0	0	0	0	2.2	0
589	75	879	34.2	551.8	122.6	533	103	36	46	52.2	21.5	128.8	570.6	146	2	1	1	B	1	0	0	0	0	1.8	1	2.4	0
590	75	407	35.8	94.6	327.1	88	300	15	46	45.6	11.4	95.6	91.7	297.2	3	1	1	A	1	0	0	0	0	0.5	0	4	1
591	75	1020	34	476.4	354.2	451	331	56	48	71.8	18.1	142.1	500.1	372.7	4	1	1	D	0	1	0	0	0	0.5	0	4	1
592	75	858	33.9	159.3	581.2	133	568	59	26	58.8	18.6	14.8	188.3	573.5	5	1	1	A	1	0	0	0	0	1.2	1	3.2	0
593	75	901	34.2	391	646.4	371	624	49	48	59.5	19.3	47.2	411.4	624.3	6	1	1	C	0	0	0	1	1	4.1	1	3.1	0
594	75	701	34	279.8	851.8	264	831	33	47	52.5	17	121.9	295.7	877.3	7	1	1	D	0	0	0	1	1	0.9	0	3.1	1
595	75	876	33.4	367.3	855.2	345	839	44	37	47.8	23.3	33.7	342.4	871.9	8	1	1	C	0	0	0	1	1	0.1	0	2	0
596	76	661	34.2	111.4	123.6	92	111	38	25	40.7	20.7	155.9	84	111.4	1	1	1	A	1	0	0	0	0	0.2	0	2	0
597	76	588	33.9	562.3	124.6	554	101	15	47	50.7	14.8	87.6	563.6	94.6	2	1	1	B	1	0	0	0	0	1.1	1	3.4	0
598	76	447	35.4	91.3	332.9	82	315	19	33	32.6	17.5	86	93.3	303	3	1	1	A	1	0	0	0	0	0.7	0	1.9	0
599	76	1068	34.5	482.6	355.8	452	334	69	41	76.7	17.7	151.9	509.1	370	4	1	1	D	0	1	0	0	0	0.7	0	4.3	1
600	76	457	35.2	261.1	617.9	246	604	31	28	38.5	15.1	139.4	283.9	637.4	5	1	1	B	0	0	1	0	1	11	1	2.6	0
601	76	825	33.8	438.7	645	415	633	49	24	48.8	21.5	1.9	468.7	644	6	1	1	C	0	0	0	1	1	4.9	1	2.3	0
602	76	636	33.8	219.3	843.3	189	836	56	16	56.5	14.3	175	189.4	840.7	7	1	1	D	0	0	0	1	1	6.2	1	3.9	0
603	76	866	33	368.5	851.8	353	835	33	37	40.6	27.2	49.2	348.9	874.5	8	1	1	C	0	0	0	1	1	0.4	0	1.5	0
604	77	695	34.3	106.8	118.6	88	101	39	32	45.4	19.5	145.7	82	101.7	1	1	1	A	1	0	0	0	0	0.7	0	2.3	1
605	77	605	33.9	562.5	129.7	553	105	16	48	52.9	14.6	87.9	563.6	99.7	2	1	1	B	1	0	0	0	0	0.5	0	3.6	1
606	77	535	35	87.5	335.5	75	318	23	32	31.4	21.7	67	99.2	307.9	3	1	1	A	1	0	0	0	0	0.5	0	1.4	0
607	77	736	34.9	465.8	343.9	446	322	43	43	59.1	15.9	131.9	485.8	366.3	4	1	1	D	0	1	0	0	0	2.1	1	3.7	0
608	77	541	34.4	287	658.2	274	641	28	35	40.9	16.8	120.1	302	684.1	5	1	1	D	0	0	0	1	1	4.9	1	2.4	0
609	77	1002	33.7	440.2	655.8	414	636	46	51	55.6	23	134.2	461.1	677.3	6	1	1	C	0	0	0	1	1	1.1	1	2.4	0
610	77	693	33.6	166.3	837.8	138	829	55	17	55	16.1	178.2	136.4	836.9	7	1	1	C	0	1	0	0	0	5.4	1	3.4	0
611	77	891	33.2	353.7	844.8	340	811	24	61	56.2	20.2	79.6	359.1	815.3	8	1	1	C	0	0	0	1	1	1.7	1	2.8	0
612	78	712	34.7	95.9	112.3	77	91	40	38	52	17.4	142.8	72	94.2	1	1	1	A	1	0	0	0	0	1.3	1	3	0
613	78	677	33.7	561.8	137.2	549	109	20	52	55.8	15.4	84.1	564.9	107.3	2	1	1	B	1	0	0	0	0	0.8	0	3.6	1
614	78	575	35.3	88	336.8	75	318	24	34	33.1	22.1	74.9	95.9	307.8	3	1	1	A	1	0	0	0	0	0.1	0	1.5	0
615	78	737	34.9	439	335.1	410	323	51	22	50.1	18.7	12.8	409.7	341.8	4	1	1	A	0	0	1	0	1	2.9	1	2.7	0
616	78	546	35.9	286.2	660.8	271	643	34	35	44.1	15.8	129.4	305.2	684	5	1	1	D	0	0	0	1	1	0.3	0	2.8	1
617	78	872	33.6	430.8	653.6	408	636	47	39	54.4	20.4	144.9	455.4	670.8	6	1	1	C	0	0	0	1	1	1	0	2.7	1
618	78	735	33.8	146.3	833.5	117	822	56	23	57.5	16.3	12.5	117	840	7	1	1	C	0	1	0	0	0	2.1	1	3.5	0
619	78	894	33.4	361.7	855.4	339	843	51	26	51.2	22.2	15.6	390.6	847.3	8	1	1	C	0	0	0	1	1	1.4	1	2.3	0
620	79	379	35.5	89.5	113.4	77	101	27	22	30.5	15.8	156.6	117	125.3	1	1	1	A	1	0	0	0	0	0.7	0	1.9	0
621	79	569	34	562.3	129.5	553	106	16	44	47.8	15.2	85.4	564.6	99.6	2	1	1	B	1	0	0	0	0	0.8	0	3.1	1
622	79	506	35.2	86.3	338.6	75	321	21	32	31.4	20.5	71.3	95.9	310.2	3	1	1	A	1	0	0	0	0	0.3	0	1.5	0
623	79	738	34.9	438.8	322.1	416	299	44	41	52.2	18	139.3	416.1	302.5	4	1	1	A	0	0	1	0	1	1.3	1	2.9	0
624	79	1027	33.7	436.7	660	409	639	54	52	69.9	18.7	139.7	459.6	679.4	6	1	1	C	0	0	0	1	1	0.9	0	3.7	1
625	79	663	33.4	111.5	837.3	87	825	48	23	50.5	16.7	16.9	82.8	846	7	1	1	C	0	1	0	0	0	3.6	1	3	0
626	79	920	33.3	364.6	853.7	340	842	56	23	54	21.7	2.7	394.5	852.3	8	1	1	C	0	0	0	1	1	0.3	0	2.5	1
627	80	685	34.3	111.8	127.3	88	114	43	24	42.2	20.7	11.6	82.4	133.3	1	1	1	A	1	0	0	0	0	2.7	1	2	0
628	80	811	34.5	549.1	125.8	521	107	48	35	53.5	19.3	30.1	523.1	140.8	2	1	1	B	1	0	0	0	0	1.4	1	2.8	0
629	80	533	35.2	86.4	338.4	75	321	23	31	30.3	22.4	85.5	88.8	308.5	3	1	1	A	1	0	0	0	0	0	0	1.4	0
630	80	872	34.7	394.1	296	358	283	64	30	65.3	17	160.9	365.8	286.2	4	1	1	A	0	0	1	0	1	5.3	1	3.8	0
631	80	509	34.6	277.6	647.2	262	631	29	30	37.7	17.2	43.7	299.3	626.5	5	1	1	D	0	0	0	1	1	16.3	1	2.2	0
632	80	1014	33.7	445.7	645.8	414	636	72	21	68.6	18.8	3.1	475.6	644.2	6	1	1	C	0	0	0	1	1	1.7	1	3.6	0
633	80	729	33.7	92.8	841.6	73	826	41	34	45.1	20.6	36.3	68.6	859.3	7	1	1	C	0	1	0	0	0	2	1	2.2	0
634	80	890	33.5	443	834.6	418	824	57	23	53.4	21.2	4.7	472.9	832.2	8	1	1	C	0	0	0	1	1	8.2	1	2.5	0
635	81	702	34.4	111.5	124.2	90	109	42	28	44.1	20.3	161.8	83	114.9	1	1	1	A	1	0	0	0	0	0.3	0	2.2	0
636	81	853	34.5	473.5	133.9	440	121	63	28	64	17	15.8	444.6	142.1	2	1	1	B	1	0	0	0	0	7.8	1	3.8	0
637	81	515	35.3	86.3	338.5	75	322	24	30	29.6	22.1	98.1	82.1	308.8	3	1	1	A	1	0	0	0	0	0	0	1.3	0
638	81	715	34.9	389.7	295.4	360	284	54	24	55.9	16.3	163.5	360.9	286.9	4	1	1	A	0	0	1	0	1	0.5	0	3.4	1
639	81	521	34.5	283.3	658	274	638	19	38	38.2	17.4	90.6	283	628	5	1	1	D	0	0	0	1	1	1.3	1	2.2	0
640	81	980	34	459.5	642.9	429	622	61	37	64.3	19.4	24.6	486.7	630.4	6	1	1	D	0	1	0	0	0	1.4	1	3.3	0
641	81	776	33.8	87.4	847.8	73	822	30	57	61.8	16	65.5	74.9	875.1	7	1	1	C	0	1	0	0	0	0.8	0	3.9	1
642	81	959	33.7	456.1	838.8	429	826	60	24	58.8	20.8	173.5	485.9	842.1	8	1	1	D	0	1	0	0	0	1.4	1	2.8	0
643	82	671	34.4	111	124.4	85	115	46	21	43.9	19.5	169.7	81.5	119	1	1	1	A	1	0	0	0	0	0	0	2.3	0
644	82	650	33.9	446.2	147.4	433	128	22	45	43.9	18.9	103.1	453	176.6	2	1	1	A	0	0	1	0	1	3.1	1	2.3	0
645	82	484	35.4	89.6	335.2	80	314	20	37	35.5	17.4	92.9	88.1	305.3	3	1	1	A	1	0	0	0	0	0.5	0	2	0
646	82	754	35.7	376.8	337.2	364	309	27	67	66.8	14.4	72.6	367.8	365.8	4	1	1	A	0	0	1	0	1	4.5	1	4.7	0
647	82	536	34.4	287.6	659.4	277	640	22	38	39.1	17.5	107.8	278.4	630.8	5	1	1	D	0	0	0	1	1	0.5	0	2.2	0
648	82	908	33.9	446.2	644.2	425	614	37	50	53.1	21.8	54.1	463.8	619.9	6	1	1	C	0	0	0	1	1	1.4	1	2.4	0
649	82	433	33.8	83.3	849	73	834	24	35	36	15.3	55.6	66.4	873.8	7	1	1	C	0	1	0	0	0	0.4	0	2.3	1
650	82	988	33.6	455.4	839.4	426	826	63	24	62.4	20.2	173	485.1	843	8	1	1	D	0	1	0	0	0	0.1	0	3.1	1
651	83	635	34.4	112.6	125	91	115	40	22	39.3	20.6	171.3	83	120.4	1	1	1	A	1	0	0	0	0	0.2	0	1.9	0
652	83	752	34	448.6	137.7	430	121	45	30	44.7	21.4	148.1	474.1	153.6	2	1	1	A	0	0	1	0	1	1	1	2.1	0
653	83	504	36.2	86.4	339.4	75	325	24	27	27.7	23.2	93.1	84.8	309.5	3	1	1	C	0	1	0	0	0	0.5	0	1.2	0
654	83	679	36.2	364.8	360.1	346	337	34	49	55.8	15.5	63.2	351.3	386.9	4	1	1	C	0	0	0	1	1	2.6	1	3.6	0
655	83	565	34.5	282.7	649.5	262	639	38	23	39.9	18	158	254.9	638.3	5	1	1	D	0	0	0	1	1	1.1	1	2.2	0
656	83	950	33.9	447.1	639.7	425	610	45	52	62.4	19.4	52.3	465.4	616	6	1	1	C	0	0	0	1	1	0.5	0	3.2	1
657	83	674	33.9	93.7	837.3	73	818	38	37	46.5	18.5	49.8	74.3	860.2	7	1	1	C	0	1	0	0	0	1.6	1	2.5	0
658	83	1084	33.3	459.3	837.7	427	825	66	23	67.2	20.5	178.1	489.3	838.7	8	1	1	D	0	1	0	0	0	0.4	0	3.3	1
659	84	776	34.5	95.2	130.3	80	111	32	45	47.1	21	55.9	78.4	155.2	1	1	1	A	1	0	0	0	0	1.9	1	2.2	0
660	84	821	33.8	462.7	156.7	441	140	48	33	54.2	19.3	149.6	488.5	171.9	2	1	1	B	1	0	0	0	0	2.4	1	2.8	0
661	84	371	35.8	94.9	325.5	82	313	29	26	35	13.5	37.2	118.8	307.4	3	1	1	A	1	0	0	0	0	1.7	1	2.6	0
662	84	567	36.6	364.5	365.7	345	346	34	39	46.9	15.4	55.4	347.5	390.4	4	1	1	C	0	0	0	1	1	0.6	0	3.1	1
663	84	455	35.3	278.5	643.4	266	629	25	29	32.4	17.9	124.9	295.7	667.9	5	1	1	D	0	0	0	1	1	0.8	0	1.8	0
664	84	971	34.3	496.4	604.7	464	591	70	29	72.9	17	18.1	524.9	595.4	6	1	1	B	1	0	0	0	0	6.2	1	4.3	0
665	84	631	33.4	84	814.5	73	795	22	38	36.9	21.7	78.8	89.8	785.1	7	1	1	C	0	1	0	0	0	2.5	1	1.7	0
666	84	1020	33.6	456	839.9	426	826	63	25	64	20.3	172.1	485.7	844.1	8	1	1	D	0	1	0	0	0	0.4	0	3.1	1
667	85	652	34.2	87	137.1	77	117	19	42	42.3	19.6	94.5	89.4	167	1	1	1	A	1	0	0	0	0	1.1	1	2.2	0
668	85	928	33.6	467.5	161.3	444	140	46	51	65.1	18.1	135.7	488.9	182.3	2	1	1	D	0	1	0	0	0	0.7	0	3.6	1
669	85	530	35.3	89.8	343.6	79	324	21	35	34	19.8	88.8	90.4	313.6	3	1	1	C	0	1	0	0	0	1.9	1	1.7	0
670	85	363	37.8	362.9	365.5	342	348	37	33	42.6	10.8	40.5	340	384.9	4	1	1	C	0	0	0	1	1	0.2	0	3.9	1
671	85	487	35.8	276.7	643.6	265	629	23	31	32.2	19.2	111.3	287.6	671.6	5	1	1	D	0	0	0	1	1	0.2	0	1.7	0
672	85	1018	34.2	511.2	600.1	481	579	61	37	68.2	19	21.1	539.2	589.4	6	1	1	B	1	0	0	0	0	1.6	1	3.6	0
673	85	566	34	82.9	818.8	73	803	22	32	32.8	21.9	95.8	85.9	848.6	7	1	1	C	0	1	0	0	0	0.5	0	1.5	0
674	85	1011	34	455.9	832.8	423	811	64	36	64.7	19.9	17.7	484.5	823.7	8	1	1	D	0	1	0	0	0	0.7	0	3.3	1
675	86	672	34.2	87	134.9	77	114	23	44	44.9	19.1	100.4	92.4	164.4	1	1	1	A	1	0	0	0	0	0.2	0	2.4	1
676	86	989	33.9	477.6	165.8	450	145	58	46	72.9	17.3	145.2	502.3	182.9	2	1	1	D	0	1	0	0	0	1.1	1	4.2	0
677	86	548	35	86.6	345.6	75	328	23	33	33.5	20.8	69.1	97.3	317.6	3	1	1	C	0	1	0	0	0	0.4	0	1.6	0
678	86	507	37.4	358.7	370.7	339	350	36	46	55.8	11.6	56.5	342.1	395.8	4	1	1	C	0	0	0	1	1	0.7	0	4.8	1
679	86	478	35.1	275.8	641.6	266	627	22	31	33	18.5	72.2	266.6	670.2	5	1	1	D	0	0	0	1	1	0.2	0	1.8	0
680	86	1068	34.6	515	597.4	483	568	65	47	72.5	18.7	25.3	542.1	584.6	6	1	1	B	1	0	0	0	0	0.5	0	3.9	1
681	86	613	33.8	85.1	817.6	73	799	24	35	34.8	22.4	69	95.9	789.6	7	1	1	C	0	1	0	0	0	0.3	0	1.6	0
682	86	912	33.4	447.5	836	422	824	51	25	50.7	22.9	10	417.9	841.2	8	1	1	C	0	0	0	1	1	0.9	0	2.2	0
683	87	673	34.8	127	131.5	102	122	54	20	53.5	16	8.9	156.7	126.9	1	1	1	A	1	0	0	0	0	4.1	1	3.3	0
684	87	1103	33.6	493.3	173.9	458	156	73	34	73.3	19.1	162.7	521.9	182.8	2	1	1	D	0	1	0	0	0	1.8	1	3.8	0
685	87	577	34.8	86.5	346.5	75	330	23	31	32.1	22.9	71.2	96.1	318.1	3	1	1	C	0	1	0	0	0	0.1	0	1.4	0
686	87	599	36.7	360	369.7	344	350	32	40	47.3	16.1	53.2	342	393.7	4	1	1	C	0	0	0	1	1	0.2	0	2.9	1
687	87	451	34.8	282.1	642.6	270	629	24	28	31.4	18.3	123.6	298.7	667.5	5	1	1	D	0	0	0	1	1	0.7	0	1.7	0
688	87	1006	34.3	512.1	600.6	482	587	64	28	67.9	18.9	14.9	541.1	592.9	6	1	1	B	1	0	0	0	0	0.4	0	3.6	1
689	87	564	35.3	93.8	798.2	81	780	26	35	39.4	18.2	59.6	109	772.4	7	1	1	A	1	0	0	0	0	2.2	1	2.2	0
690	87	1138	33.2	469.2	836.7	435	824	72	23	74.2	19.5	173.4	499	840.1	8	1	1	D	0	1	0	0	0	2.2	1	3.8	0
691	88	651	34.8	156	128.3	133	120	51	18	52.4	15.8	7.2	185.8	124.5	1	1	1	A	1	0	0	0	0	3	1	3.3	0
692	88	1041	33.1	520.9	184.1	493	163	53	37	54.1	24.5	24.8	493.7	196.7	2	1	1	D	0	1	0	0	0	3	1	2.2	0
693	88	578	34.6	88.3	348.3	75	333	27	29	31.9	23	48.9	108.1	325.7	3	1	1	C	0	1	0	0	0	0.3	0	1.4	0
694	88	600	35.9	365.7	362.8	350	346	31	36	41.5	18.4	49.4	346.2	385.6	4	1	1	C	0	0	0	1	1	0.9	0	2.3	0
695	88	453	34.8	280	641.6	268	628	23	29	30.5	18.9	117.2	293.7	668.3	5	1	1	D	0	0	0	1	1	0.2	0	1.6	0
696	88	960	34.4	529.1	605.6	501	592	56	32	59.7	20.5	160.9	557.4	615.4	6	1	1	B	1	0	0	0	0	1.8	1	2.9	0
697	88	548	35.5	86.3	777.8	76	747	19	62	63.5	11	99.9	91.4	807.4	7	1	1	A	1	0	0	0	0	2.2	1	5.8	0
698	88	1156	33.4	515.6	835.1	485	819	64	34	65.1	22.6	161.4	544	844.7	8	1	1	D	0	1	0	0	0	4.7	1	2.9	0
699	89	641	33.7	193.2	140.1	177	124	31	37	40.7	20	131.5	213.1	162.6	1	1	1	A	1	0	0	0	0	4	1	2	0
700	89	717	33.8	560.7	147.4	551	121	18	51	50.4	18.1	92.9	559.1	117.4	2	1	1	B	1	0	0	0	0	5.5	1	2.8	0
701	89	563	35.2	88.1	347.7	75	331	26	31	30.5	23.5	86.5	89.9	317.8	3	1	1	C	0	1	0	0	0	0.1	0	1.3	0
702	89	627	35.3	379.7	352.2	361	335	36	32	42.4	18.8	36.6	403.8	334.4	4	1	1	C	0	0	0	1	1	1.8	1	2.3	0
703	89	500	34.6	278	642.2	265	628	24	31	32.9	19.4	113.4	289.9	669.7	5	1	1	D	0	0	0	1	1	0.2	0	1.7	0
704	89	980	34.2	534.6	608	507	592	57	31	64.3	19.4	159.5	562.7	618.5	6	1	1	B	1	0	0	0	0	0.6	0	3.3	1
705	89	517	34.3	84.9	805.2	73	788	22	33	32.1	20.5	71.3	94.5	776.8	7	1	1	A	1	0	0	0	0	2.8	1	1.6	0
706	89	1043	33.4	524.9	835.6	496	820	59	30	57.5	23.1	159.8	553	846	8	1	1	D	0	1	0	0	0	1	0	2.5	1
707	90	749	34	193.2	165	182	139	20	60	57.6	16.6	96.6	196.6	194.8	1	1	1	C	0	1	0	0	0	2.5	1	3.5	0
708	90	498	35	562.9	149.1	555	127	14	43	45.5	13.9	88.2	563.9	119.2	2	1	1	B	1	0	0	0	0	0.3	0	3.3	1
709	90	540	36.3	86.6	347.5	75	331	25	30	30.2	22.7	93	85	317.5	3	1	1	C	0	1	0	0	0	0.2	0	1.3	0
710	90	648	35.5	379.9	349.8	362	324	31	42	43.5	19	52.7	398.1	325.9	4	1	1	C	0	0	0	1	1	0.3	0	2.3	0
711	90	499	34.8	277	642.3	265	628	23	30	30.6	20.8	109.5	287	670.6	5	1	1	D	0	0	0	1	1	0.1	0	1.5	0
712	90	822	34.3	539.3	603.4	515	591	49	24	53.7	19.5	170.1	568.8	608.6	6	1	1	B	1	0	0	0	0	0.7	0	2.8	1
713	90	568	35.5	109.5	793	87	784	52	21	53.5	13.5	16.1	138.3	784.7	7	1	1	A	1	0	0	0	0	2.8	1	4	0
714	90	1203	33.3	530.2	834.4	494	822	71	24	71.9	21.3	176.7	500.2	832.7	8	1	1	D	0	1	0	0	0	0.6	0	3.4	1
715	91	775	34.2	190	185.7	177	160	24	55	55.5	17.8	80.4	185	215.3	1	1	1	C	0	1	0	0	0	2.1	1	3.1	0
716	91	996	33.6	547.5	138.9	515	122	54	39	60.5	21	146	522.7	122.2	2	1	1	B	1	0	0	0	0	1.9	1	2.9	0
717	91	581	35.3	87.2	346.7	75	330	25	32	32.8	22.6	71.5	96.7	318.3	3	1	1	C	0	1	0	0	0	0.1	0	1.5	0
718	91	663	35.6	380.3	348.9	362	323	32	43	45.1	18.7	51.8	398.9	325.3	4	1	1	C	0	0	0	1	1	0.1	0	2.4	1
719	91	461	34.7	278.2	640	266	627	26	28	33.7	17.4	50.4	259	663.1	5	1	1	D	0	0	0	1	1	0.3	0	1.9	0
720	91	925	34.4	527.1	601.5	502	586	49	38	52.9	22.3	151.1	553.4	616	6	1	1	B	1	0	0	0	0	1.3	1	2.4	0
721	91	569	35	177.8	789.7	154	777	50	29	52.6	13.8	154.1	204.8	802.8	7	1	1	A	1	0	0	0	0	7	1	3.8	0
722	91	1256	33.5	532.9	818.3	504	783	54	60	70.1	22.8	46	553.8	796.7	8	1	1	D	0	1	0	0	0	1.7	1	3.1	0
723	92	727	34.3	189.9	186.5	182	162	19	57	56.7	16.3	82	185.7	216.2	1	1	1	C	0	1	0	0	0	0.1	0	3.5	1
724	92	1238	33.3	540.4	119.4	525	88	32	61	65.3	24.1	103.5	533.4	90.2	2	1	1	B	1	0	0	0	0	2.1	1	2.7	0
725	92	624	36	87.9	347.8	75	334	27	30	29.5	26.9	88	86.9	377.8	3	1	1	C	0	1	0	0	0	0.1	0	1.1	0
726	92	804	34.8	453.2	314	427	299	54	29	58.7	17.4	23.4	480.8	302	4	1	1	B	1	0	0	0	0	8.2	1	3.4	0
727	92	461	34.3	281.9	642.4	268	629	27	28	33.7	17.4	47.2	261.5	664.4	5	1	1	D	0	0	0	1	1	0.5	0	1.9	0
728	92	1116	34.5	550.8	624.3	530	596	34	65	65.8	21.6	110.6	561.4	652.4	6	1	1	B	1	0	0	0	0	3.4	1	3.1	0
729	92	646	34	199.3	808.1	175	794	55	27	57.5	14.3	155.5	226.6	820.5	7	1	1	D	0	0	0	1	1	2.9	1	4	0
730	92	1278	33.5	532.5	811.1	506	782	59	58	77.3	21.1	43.6	554.3	790.4	8	1	1	D	0	1	0	0	0	0.7	0	3.7	1
731	93	653	34.3	195.1	177.4	180	160	36	36	42.8	19.4	129.9	214.3	200.4	1	1	1	D	0	0	0	1	1	1.1	1	2.2	0
732	93	1324	33.7	508.6	121.8	461	108	81	35	78.7	21.4	163.2	479.9	113.1	2	1	1	B	1	0	0	0	0	3.3	1	3.7	0
733	93	443	36	85.4	346.4	75	335	26	27	26.5	21.3	55	68.2	371	3	1	1	C	0	1	0	0	0	0.3	0	1.2	0
734	93	727	35	502.8	309	485	293	36	35	43.8	21.1	140.5	526	328.1	4	1	1	B	1	0	0	0	0	5.1	1	2.1	0
735	93	482	33.9	282.3	640.9	271	627	24	28	32	19.2	56.9	298.7	615.7	5	1	1	D	0	0	0	1	1	0.2	0	1.7	0
736	93	1126	34.2	550.6	623.9	530	595	34	66	66.3	21.6	111	561.3	651.9	6	1	1	B	1	0	0	0	0	0	0	3.1	1
737	93	610	34.2	262.3	838	245	822	32	39	44.3	17.5	131.3	282	860.5	7	1	1	D	0	0	0	1	1	7.1	1	2.5	0
738	93	1119	33.7	524.9	825.3	497	805	53	39	59.6	23.9	36.5	500.8	843.1	8	1	1	D	0	1	0	0	0	1.6	1	2.5	0
739	94	684	34.3	269.7	200.4	247	188	54	21	52.4	16.6	169.2	299.2	206.1	1	1	1	D	0	0	0	1	1	8	1	3.2	0
740	94	1149	33.6	521.6	122.2	488	106	63	39	63.4	23.1	20.6	493.5	132.8	2	1	1	B	1	0	0	0	0	1.3	1	2.7	0
741	94	462	35	88.5	348.3	75	337	27	24	31.1	18.9	151	114.8	362.9	3	1	1	C	0	1	0	0	0	0.4	0	1.6	0
742	94	747	35	504.3	310.3	486	293	35	37	43.9	21.7	134.5	525.3	331.7	4	1	1	B	1	0	0	0	0	0.2	0	2	0
743	94	488	34.7	280.7	642	271	627	19	33	34	18.3	89.1	280.2	672	5	1	1	D	0	0	0	1	1	0.2	0	1.9	0
744	94	1096	34.2	550.6	622.3	530	595	34	61	61.3	22.7	111.1	561.4	650.3	6	1	1	B	1	0	0	0	0	0.2	0	2.7	1
745	94	751	33.8	254.2	847.1	242	822	23	57	56.9	16.8	98.1	258.4	876.9	7	1	1	D	0	0	0	1	1	1.2	1	3.4	0
746	94	1064	33.4	529.5	831.7	500	818	59	28	58.2	23.3	12.6	500.2	838.3	8	1	1	D	0	1	0	0	0	0.8	0	2.5	1
747	95	604	34.9	282.6	201.4	259	193	53	16	53.1	14.5	180	312.6	201.4	1	1	1	D	0	0	0	1	1	1.3	1	3.7	0
748	95	1120	33.5	504.9	132.2	481	109	45	52	62.6	22.8	49.4	485.4	155	2	1	1	B	1	0	0	0	0	2	1	2.7	0
749	95	527	35	92.9	345.5	82	324	20	38	36.8	18.2	80.3	98	316	3	1	1	C	0	1	0	0	0	0.5	0	2	0
750	95	838	35.2	479.9	307.1	466	286	28	50	47.2	22.6	70.5	469.9	335.4	4	1	1	B	1	0	0	0	0	2.5	1	2.1	0
751	95	521	34	283	643.9	269	630	28	28	31.9	20.8	44.1	261.4	664.8	5	1	1	D	0	0	0	1	1	0.3	0	1.5	0
752	95	1001	34.3	550.5	621.7	534	598	30	47	49.3	25.9	104.6	542.9	592.6	6	1	1	B	1	0	0	0	0	0.1	0	1.9	0
753	95	676	33.6	246.7	842.1	236	820	21	51	50.3	17.1	98.5	251.2	871.8	7	1	1	D	0	0	0	1	1	0.9	0	2.9	1
754	95	1008	34.1	534.6	790.6	498	778	64	28	60	21.4	168.4	505.2	784.6	8	1	1	B	1	0	0	0	0	4.2	1	2.8	0
755	96	479	36.1	285.9	201.1	263	194	48	14	49.1	12.4	175.8	315.8	203.3	1	1	1	D	0	0	0	1	1	0.3	0	4	1
756	96	1099	33.5	510.5	131	493	105	35	60	58.8	23.8	69.2	499.8	159	2	1	1	B	1	0	0	0	0	0.6	0	2.5	1
757	96	439	35.2	95.3	342.1	83	323	23	32	28.2	19.8	90.9	94.8	312.1	3	1	1	C	0	1	0	0	0	0.4	0	1.4	0
758	96	848	34.9	470.9	316.3	450	290	38	57	58.7	18.4	63.6	457.5	343.1	4	1	1	B	1	0	0	0	0	1.3	1	3.2	0
759	96	531	33.6	283.3	643.7	270	629	27	30	33.2	20.3	50.7	264.3	666.9	5	1	1	D	0	0	0	1	1	0	0	1.6	0
760	96	922	34	551.5	631.2	528	606	36	47	49	24	69.6	541	659.4	6	1	1	B	1	0	0	0	0	1	0	2	0
761	96	644	33.7	242.8	838.1	232	817	21	47	46.3	17.7	95.5	245.6	868	7	1	1	D	0	0	0	1	1	0.6	0	2.6	1
762	96	1000	34	503.8	790.7	467	779	67	21	65.6	19.4	5.4	473.9	793.5	8	1	1	B	1	0	0	0	0	3.1	1	3.4	0
763	97	548	35.4	285.7	205.7	262	195	50	21	53.3	13.1	164.1	314.5	213.9	1	1	1	D	0	0	0	1	1	0.5	0	4.1	1
764	97	1142	33.7	507	128.1	489	100	38	68	70.4	20.7	64.7	494.2	155.2	2	1	1	B	1	0	0	0	0	0.5	0	3.4	1
765	97	490	34.9	96.3	344.7	86	325	21	35	33.7	18.5	95.1	93.7	314.8	3	1	1	C	0	1	0	0	0	0.3	0	1.8	0
766	97	790	35.1	469.3	311.6	457	288	28	50	51.6	19.5	70.5	459.3	339.9	4	1	1	B	1	0	0	0	0	0.5	0	2.6	1
767	97	510	34	282.9	641.9	270	628	26	28	31.2	20.8	45.1	304	620.7	5	1	1	D	0	0	0	1	1	0.2	0	1.5	0
768	97	744	33.7	552.3	635.1	531	613	33	39	41.2	23	62.8	566	608.4	6	1	1	D	0	1	0	0	0	0.4	0	1.8	0
769	97	663	33.5	274.7	850.5	254	836	46	29	50.8	16.6	148.4	300.2	866.2	7	1	1	D	0	0	0	1	1	3.5	1	3.1	0
770	97	919	33.4	437	813.2	407	795	54	37	58.2	20.1	31	411.3	828.6	8	1	1	C	0	0	0	1	1	7.2	1	2.9	0
771	98	1091	33.3	510.7	127.4	490	102	40	54	61.3	22.7	58.3	494.9	152.9	2	1	1	B	1	0	0	0	0	0.4	0	2.7	1
772	98	491	35.1	96.7	346.1	87	327	20	35	33.9	18.5	93.3	95	316.2	3	1	1	C	0	1	0	0	0	0.2	0	1.8	0
773	98	795	35.3	472.8	300	447	285	59	27	58.1	17.4	161.8	501.3	309.3	4	1	1	B	1	0	0	0	0	1.2	1	3.3	0
774	98	505	34.2	282.8	642.3	269	628	27	28	31.9	20.2	47.1	303.2	620.3	5	1	1	D	0	0	0	1	1	0	0	1.6	0
775	98	763	33.7	551.9	635.3	529	614	35	38	40.5	24	60.9	537.4	661.6	6	1	1	D	0	1	0	0	0	0	0	1.7	0
776	98	527	34.3	284.7	856.2	267	843	40	24	42	16	155.9	312.1	868.4	7	1	1	D	0	0	0	1	1	1.2	1	2.6	0
777	98	887	33.3	450.9	815.4	438	792	25	49	48	23.5	87.1	449.4	845.3	8	1	1	D	0	1	0	0	0	1.4	1	2	0
778	99	534	34.3	257.3	190.6	244	176	24	35	35	19.4	117.5	271.1	217.2	1	1	1	D	0	0	0	1	1	26.6	1	1.8	0
779	99	1115	33.6	503.3	134.7	477	110	47	53	64.5	22	49.8	483.9	157.6	2	1	1	B	1	0	0	0	0	1.1	1	2.9	0
780	99	476	35.1	97.3	347.1	87	328	21	34	33	18.4	94.5	95	317.2	3	1	1	C	0	1	0	0	0	0.1	0	1.8	0
781	99	732	34.3	446.8	291.9	428	279	43	25	40.3	23.1	171.4	476.5	296.4	4	1	1	A	0	0	1	0	1	2.8	1	1.7	0
782	99	477	34.9	285.3	644.2	270	632	30	24	32.3	18.8	29.2	259.1	658.8	5	1	1	D	0	0	0	1	1	0.3	0	1.7	0
783	99	621	33.9	555.4	629.4	545	609	19	39	41.5	19.1	81.3	559.9	599.8	6	1	1	B	1	0	0	0	0	0.7	0	2.2	0
784	99	506	34.9	284.7	857.9	268	843	39	30	43.4	14.8	144.8	309.2	875.2	7	1	1	D	0	0	0	1	1	0.2	0	2.9	1
785	99	867	33.3	446.7	817.2	434	793	25	49	50	22.1	100.5	452.2	846.7	8	1	1	C	0	0	0	1	1	0.5	0	2.3	0
786	100	603	34.5	252.2	185.7	237	170	33	33	40.7	18.8	133.2	272.7	207.6	1	1	1	D	0	0	0	1	1	0.7	0	2.2	0
787	100	1041	33.5	506.9	131.3	490	106	35	54	58.5	22.6	61.3	492.5	157.7	2	1	1	B	1	0	0	0	0	0.5	0	2.6	1
788	100	821	35	472.2	299.7	449	284	51	30	53.8	19.4	155.1	499.4	312.3	4	1	1	B	1	0	0	0	0	2.7	1	2.8	0
789	100	533	33.9	286.8	643	270	630	32	25	34	20	26	259.9	656.2	5	1	1	D	0	0	0	1	1	0.2	0	1.7	0
790	100	634	34	555.2	629.6	544	608	20	40	41.7	19.4	79.9	560.4	600	6	1	1	B	1	0	0	0	0	0	0	2.2	0
791	100	613	34.3	288.1	859.1	269	843	39	33	49.4	15.8	146.5	313.1	875.6	7	1	1	D	0	0	0	1	1	0.4	0	3.1	1
792	100	845	32.9	448	804.3	431	785	38	38	42.6	25.2	130.5	467.4	827.1	8	1	1	A	0	0	1	0	1	1.3	1	1.7	0
793	101	622	34.2	254.4	184.8	237	171	43	26	42	18.8	154.4	281.5	197.7	1	1	1	D	0	0	0	1	1	0.2	0	2.2	0
794	101	1046	33.5	506.6	131.6	490	106	34	55	58.7	22.7	63.6	493.3	158.5	2	1	1	B	1	0	0	0	0	0	0	2.6	1
795	101	426	35.8	99.8	330.9	87	318	31	32	35.9	15.1	42.8	77.8	351.3	3	1	1	A	1	0	0	0	0	38.1	1	2.4	0
796	101	829	34.4	529.3	311.6	505	301	51	22	50.1	21.1	2.6	559.2	310.2	4	1	1	B	1	0	0	0	0	5.9	1	2.4	0
797	101	571	33.5	286.8	644.1	272	630	30	28	33.1	22	37	310.8	626	5	1	1	D	0	0	0	1	1	0.1	0	1.5	0
798	101	607	33.9	555.3	628.5	544	608	20	37	39.4	19.6	79.9	560.5	599	6	1	1	B	1	0	0	0	0	0.1	0	2	0
799	101	544	35	283.9	856.7	268	843	34	27	38.7	17.9	144.4	308.2	874.2	7	1	1	D	0	0	0	1	1	0.5	0	2.2	0
800	101	832	33.4	447.5	801.9	430	783	34	41	44.7	23.7	128	465.9	825.5	8	1	1	A	0	0	1	0	1	0.2	0	1.9	0
801	102	634	34.6	270.2	178.2	257	151	25	46	42.7	18.9	71.4	279.7	149.8	1	1	1	D	0	0	0	1	1	1.7	1	2.3	0
802	102	1018	33.6	506.9	131.3	491	106	33	54	58.7	22.1	64.4	494	158.4	2	1	1	B	1	0	0	0	0	0	0	2.7	1
803	102	463	35	84.7	362.9	75	348	19	29	30.4	19.4	75.8	92.1	333.8	3	1	1	C	0	1	0	0	0	3.6	1	1.6	0
804	102	869	34.4	531.4	311.5	506	299	57	23	54.6	20.3	173.3	561.2	315	4	1	1	B	1	0	0	0	0	0.2	0	2.7	1
805	102	583	33.7	286.4	643.3	272	629	29	29	33	22.5	44	264.8	664.1	5	1	1	D	0	0	0	1	1	0.1	0	1.5	0
806	102	677	33.7	553.2	631	534	610	30	38	40.4	21.3	64.9	540.5	658.1	6	1	1	B	1	0	0	0	0	0.3	0	1.9	0
807	102	654	34.2	285	859	268	842	38	37	45.9	18.1	131.7	305	881.4	7	1	1	D	0	0	0	1	1	0.3	0	2.5	1
808	102	987	33.6	377.4	854.9	344	837	59	32	58.5	21.5	23.3	349.8	866.7	8	1	1	C	0	0	0	1	1	9	1	2.7	0
809	103	756	33.7	218.8	137.9	188	124	54	29	56.3	17.1	157	191.1	126.2	1	1	1	B	0	0	1	0	1	6.7	1	3.3	0
810	103	1076	33.4	509.1	134.1	497	107	28	58	57.3	23.9	79.1	503.4	163.5	2	1	1	B	1	0	0	0	0	0.4	0	2.4	1
811	103	512	35.6	88.1	363.7	75	350	30	28	34.3	19	43.6	109.8	343	3	1	1	C	0	1	0	0	0	0.4	0	1.8	0
812	103	861	34.4	531.2	311.5	506	299	57	23	54.7	20	173.5	561	314.9	4	1	1	B	1	0	0	0	0	0	0	2.7	1
813	103	537	33.9	285	643.4	270	629	29	29	34.6	19.8	43.6	263.3	664	5	1	1	D	0	0	0	1	1	0.1	0	1.7	0
814	103	699	33.7	554.8	628.7	543	606	21	44	44.4	20.1	80.7	559.7	599.1	6	1	1	B	1	0	0	0	0	0.3	0	2.2	0
815	103	566	34.2	281.3	855.8	265	843	36	25	37.2	19.4	153.1	308.1	869.4	7	1	1	D	0	0	0	1	1	0.5	0	1.9	0
816	103	441	35.2	353.4	870.3	333	859	37	20	37.4	15	22.6	325.7	881.8	8	1	1	C	0	0	0	1	1	2.9	1	2.5	0
817	104	657	34.2	134.5	117.7	114	105	39	23	38.8	21.5	10	104.9	122.9	1	1	1	A	1	0	0	0	0	8.8	1	1.8	0
818	104	1123	33.6	507.3	131.1	487	103	39	66	66.9	21.4	64	494.1	158	2	1	1	B	1	0	0	0	0	0.4	0	3.1	1
819	104	466	34.9	87.7	361.8	75	350	28	24	32.5	18.3	35.3	112.2	344.5	3	1	1	C	0	1	0	0	0	0.2	0	1.8	0
820	104	865	34.2	531.6	311.3	506	299	57	23	55.4	19.9	173.6	561.4	314.6	4	1	1	B	1	0	0	0	0	0.1	0	2.8	1
821	104	574	34.2	280.7	648.1	270	631	21	37	37.9	19.3	93.1	282.3	678	5	1	1	D	0	0	0	1	1	0.7	0	2	0
822	104	863	33.5	554.9	633.1	543	606	21	55	53.3	20.6	87.4	553.5	663.1	6	1	1	D	0	1	0	0	0	0.5	0	2.6	1
823	104	531	34.1	281.7	854.4	265	843	38	21	37.1	18.2	165.9	310.8	861.7	7	1	1	D	0	0	0	1	1	0.2	0	2	0
824	104	321	37.5	350.7	870.3	336	857	27	22	30.4	13.4	34.7	375.3	853.2	8	1	1	C	0	0	0	1	1	0.3	0	2.3	0
825	105	652	34.2	135.1	117.7	115	104	39	24	39.2	21.2	16.9	106.4	126.5	1	1	1	A	1	0	0	0	0	0.1	0	1.9	0
826	105	1056	33.6	507.4	128.7	484	104	43	52	60.1	22.4	57.1	491.2	153.9	2	1	1	B	1	0	0	0	0	0.2	0	2.7	1
827	105	496	35.2	87.2	362.6	75	347	25	30	33.3	18.9	52.1	105.6	338.9	3	1	1	C	0	1	0	0	0	0.1	0	1.8	0
828	105	838	34.5	529.5	311.1	506	296	46	33	49.7	21.5	155.1	556.7	323.7	4	1	1	B	1	0	0	0	0	0.2	0	2.3	1
829	105	575	34.5	281.5	650.2	267	631	33	36	44.6	16.4	128.7	300.2	673.6	5	1	1	D	0	0	0	1	1	0.2	0	2.7	1
830	105	796	33.6	551.8	634.8	529	612	35	40	43.5	23.3	61	537.2	661	6	1	1	D	0	1	0	0	0	0.4	0	1.9	0
831	105	657	33.3	281.2	848.2	262	832	39	30	42.2	19.8	27.6	307.8	834.3	7	1	1	D	0	0	0	1	1	0.6	0	2.1	0
832	105	720	33.6	366.8	863.3	344	851	41	26	39	23.5	172.3	337.1	859.2	8	1	1	C	0	0	0	1	1	1.8	1	1.7	0
833	106	659	34.3	134.6	117.4	114	104	39	24	40.4	20.8	17.6	106	126.5	1	1	1	A	1	0	0	0	0	0.1	0	1.9	0
834	106	782	33.7	427.4	171.9	393	160	61	22	58	17.2	11.1	397.9	177.7	2	1	1	C	0	0	0	1	1	9.3	1	3.4	0
835	106	536	35.6	88.6	361.4	75	347	31	29	35.2	19.4	45.4	109.6	340	3	1	1	C	0	1	0	0	0	0.2	0	1.8	0
836	106	732	34.5	550.1	321.6	531	303	34	46	49	19	131	569.7	344.3	4	1	1	B	1	0	0	0	0	2.4	1	2.6	0
837	106	526	34.7	279	649.7	264	636	35	25	36.2	18.5	147.4	304.2	665.8	5	1	1	D	0	0	0	1	1	0.3	0	2	0
838	106	807	33.6	552.5	633.2	531	609	33	43	45.8	22.4	67.7	563.9	605.4	6	1	1	D	0	1	0	0	0	0.2	0	2	0
839	106	635	33.6	279.7	847.7	261	828	34	34	39.6	20.4	38	303.4	829.2	7	1	1	D	0	0	0	1	1	0.2	0	1.9	0
840	106	758	33.5	375	862.2	363	837	27	42	40.3	24	108.2	365.6	833.7	8	1	1	C	0	0	0	1	1	0.8	0	1.7	0
841	107	655	34.5	130.6	118	107	106	43	22	42	19.8	8.9	100.9	122.7	1	1	1	A	1	0	0	0	0	0.4	0	2.1	0
842	107	621	33.9	370.7	169.7	346	160	44	21	42.5	18.6	170.1	341.2	164.5	2	1	1	C	0	0	0	1	1	5.8	1	2.3	0
843	107	378	35.7	90.3	362.5	77	352	26	22	27.3	17.6	143.9	114.5	380.2	3	1	1	C	0	1	0	0	0	0.2	0	1.5	0
844	107	447	35	554.7	324.8	540	313	25	29	31.2	18.3	132.9	575.1	346.8	4	1	1	B	1	0	0	0	0	0.6	0	1.7	0
845	107	362	35.4	282.2	646.3	268	638	31	16	31.4	14.7	173.1	312	649.9	5	1	1	D	0	0	0	1	1	0.5	0	2.1	0
846	107	882	33.8	547.3	633.4	519	610	45	39	49.3	22.8	41.1	524.8	653.1	6	1	1	D	0	1	0	0	0	0.5	0	2.2	0
847	107	640	33.8	280.1	847.1	261	826	34	36	40.2	20.3	40.3	303	827.8	7	1	1	D	0	0	0	1	1	0.1	0	2	0
848	107	889	33.4	387.4	849.9	366	831	44	35	51.1	22.1	34.3	412.2	833	8	1	1	C	0	0	0	1	1	1.8	1	2.3	0
849	108	625	34.7	110.7	118.8	94	104	33	28	36.7	21.7	31.4	136.3	103.1	1	1	1	A	1	0	0	0	0	2	1	1.7	0
850	108	633	34.7	365.9	172.4	338	161	48	20	45.8	17.6	6.2	336.1	175.7	2	1	1	C	0	0	0	1	1	0.6	0	2.6	1
851	108	473	35.9	88.5	359.9	77	341	21	33	31.5	19.1	80.7	93.4	330.3	3	1	1	C	0	1	0	0	0	0.3	0	1.6	0
852	108	850	35.3	551.1	318	534	296	31	52	52.3	20.7	115.9	564.2	345	4	1	1	B	1	0	0	0	0	0.8	0	2.5	1
853	108	490	34.8	277.5	645.2	261	636	35	20	35.3	17.7	14.4	306.6	637.7	5	1	1	D	0	0	0	1	1	0.5	0	2	0
854	108	876	33.7	548.2	634.4	521	610	43	43	51.3	21.7	48.4	528.3	656.9	6	1	1	D	0	1	0	0	0	0.1	0	2.4	1
855	108	616	33.5	283.1	847.4	271	828	24	39	39.9	19.6	109.1	292.9	875.7	7	1	1	D	0	0	0	1	1	0.3	0	2	0
856	108	849	33.2	385.5	851.3	365	836	42	30	46.9	23	29.6	411.6	836.5	8	1	1	C	0	0	0	1	1	0.2	0	2	0
857	109	636	34.2	107.1	119.3	88	106	37	24	37.6	21.5	16.1	78.3	127.6	1	1	1	A	1	0	0	0	0	0.4	0	1.7	0
858	109	609	34.4	368	177.4	343	165	45	23	43.1	18	10.1	338.5	182.7	2	1	1	C	0	0	0	1	1	0.6	0	2.4	1
859	109	500	35.9	91.3	358.8	80	339	22	35	32.9	19.3	87.1	92.8	328.9	3	1	1	C	0	1	0	0	0	0.3	0	1.7	0
860	109	845	35.6	550.8	317.8	533	296	32	51	51.9	20.7	116.7	564.3	344.6	4	1	1	B	1	0	0	0	0	0	0	2.5	1
861	109	604	34.5	281.3	634.5	260	614	37	39	49.8	15.4	133.2	260.8	612.7	5	1	1	D	0	0	0	1	1	1.2	1	3.2	0
862	109	898	33.9	547.1	633.8	518	610	46	40	48.7	23.5	38.8	523.7	652.6	6	1	1	D	0	1	0	0	0	0.1	0	2.1	0
863	109	646	34.3	256.7	817.1	240	793	35	44	52.5	15.7	126.2	239	792.9	7	1	1	D	0	0	0	1	1	4.1	1	3.4	0
864	109	947	33.6	426	827.4	399	803	56	43	62.9	19.2	35.8	450.3	809.9	8	1	1	C	0	0	0	1	1	4.8	1	3.3	0
865	110	635	34.4	106.4	120.4	87	107	37	25	38.7	20.9	22.5	78.6	131.9	1	1	1	A	1	0	0	0	0	0.1	0	1.9	0
866	110	636	35	366.1	177	338	165	49	21	46.4	17.4	5.2	336.3	179.8	2	1	1	C	0	0	0	1	1	0.2	0	2.7	1
867	110	522	35.6	92.2	358.4	81	339	22	35	33.5	19.9	87.3	93.6	328.4	3	1	1	C	0	1	0	0	0	0.1	0	1.7	0
868	110	777	35.2	548.5	312.2	533	294	29	38	40.5	24.4	119.3	563.2	338.4	4	1	1	B	1	0	0	0	0	0.6	0	1.7	0
869	110	633	35	287.9	591.1	278	561	18	55	55.4	14.6	80.9	292.7	561.5	5	1	1	B	0	0	1	0	1	4.5	1	3.8	0
870	110	938	33.3	555	648.5	543	622	21	57	56.9	21	94.5	557.4	678.4	6	1	1	D	0	1	0	0	0	1.7	1	2.7	0
871	110	658	34.1	243.4	819.1	211	810	57	20	56	15	169.9	213.9	813.8	7	1	1	D	0	0	0	1	1	1.4	1	3.7	0
872	110	1077	33.2	469.3	827.1	437	815	70	23	71	19.3	171.3	499	831.7	8	1	1	D	0	1	0	0	0	4.4	1	3.7	0
873	111	638	34.4	106.3	120	88	106	36	26	38.5	21.1	22.2	134.1	108.7	1	1	1	A	1	0	0	0	0	0	0	1.8	0
874	111	615	35	367.3	172.5	341	163	47	20	46.8	16.7	176.1	337.4	170.4	2	1	1	C	0	0	0	1	1	0.5	0	2.8	1
875	111	705	35	92.2	343.6	83	313	21	55	54	16.6	94.6	89.8	313.7	3	1	1	C	0	1	0	0	0	1.5	1	3.2	0
876	111	813	34.9	548.6	313.3	533	294	29	47	45.7	22.7	117.9	562.7	339.8	4	1	1	B	1	0	0	0	0	0.1	0	2	0
877	111	843	33.2	554.5	643.6	542	620	22	50	48	22.3	94.5	556.8	673.5	6	1	1	D	0	1	0	0	0	0.5	0	2.2	0
878	111	638	33.8	216.3	823	188	813	52	18	51.1	15.9	8.7	186.7	827.5	7	1	1	D	0	0	0	1	1	2.8	1	3.2	0
879	111	1048	33	494.6	831.5	465	819	61	24	60.7	22	177.3	524.6	832.9	8	1	1	D	0	1	0	0	0	2.6	1	2.8	0
880	112	656	34.4	106	120.7	86	107	38	26	40.1	20.8	23.6	78.5	132.7	1	1	1	A	1	0	0	0	0	0.1	0	1.9	0
881	112	604	35	367.2	173	340	163	48	19	47.1	16.3	179.8	337.2	172.9	2	1	1	C	0	0	0	1	1	0.1	0	2.9	1
882	112	573	36.7	111.2	319.9	93	300	43	49	54.9	13.3	51.6	92.6	343.5	3	1	1	A	1	0	0	0	0	3.1	1	4.1	0
883	112	839	35.1	548.9	315.5	532	294	30	53	51.8	20.6	115.6	561.8	342.6	4	1	1	B	1	0	0	0	0	0.2	0	2.5	1
884	112	980	33.4	554.1	655.1	543	626	21	60	59.3	21	85.8	552	685	6	1	1	D	0	1	0	0	0	1.2	1	2.8	0
885	112	597	34.4	185.7	827.4	157	817	52	18	50.5	15	10.5	156.2	832.9	7	1	1	C	0	1	0	0	0	3.2	1	3.4	0
886	112	1252	33.2	507.4	833.8	474	820	73	24	74.1	21.5	172.9	537.2	837.5	8	1	1	D	0	1	0	0	0	1.3	1	3.4	0
887	113	641	34.1	106.7	120.1	88	107	37	25	38.8	21	20.9	134.7	109.4	1	1	1	A	1	0	0	0	0	0.1	0	1.8	0
888	113	624	34	377.3	172.4	358	160	36	24	34.8	22.8	3.9	347.4	174.4	2	1	1	C	0	0	0	1	1	1	1	1.5	0
889	113	437	36.7	177.3	303	157	292	39	26	40.6	13.7	153	204.1	316.6	3	1	1	A	1	0	0	0	0	7	1	3	0
890	113	1007	35	551.6	328.6	532	301	33	61	61.2	20.9	107.5	560.6	357.2	4	1	1	B	1	0	0	0	0	1.4	1	2.9	0
891	113	792	33.4	555	640.1	543	615	21	47	48.1	21	86.2	557.1	610.2	6	1	1	D	0	1	0	0	0	1.5	1	2.3	0
892	113	658	33.7	182.1	827.6	155	819	52	17	52.6	15.9	2.9	152.1	829.1	7	1	1	C	0	1	0	0	0	0.4	0	3.3	1
893	113	1107	33.2	529.2	838.1	495	824	65	32	65.2	21.6	163.6	500.4	829.6	8	1	1	D	0	1	0	0	0	2.3	1	3	0
894	114	640	34.2	106.6	120.2	88	107	37	25	39.1	20.8	21.4	134.5	109.2	1	1	1	A	1	0	0	0	0	0	0	1.9	0
895	114	664	34.1	375.9	169.2	355	153	39	31	41.4	20.4	148.6	350.2	153.6	2	1	1	C	0	0	0	1	1	0.4	0	2	0
896	114	549	36	201.9	325.9	191	303	18	53	51.5	13.6	98.4	206.3	355.5	3	1	1	B	0	0	1	0	1	3.4	1	3.8	0
897	114	966	35.4	551.4	329.2	534	301	30	63	61.4	20	105.4	559.4	358.2	4	1	1	B	1	0	0	0	0	0.1	0	3.1	1
898	114	629	33.9	556.2	630.9	543	605	21	45	44.5	18	81.6	560.6	601.2	6	1	1	B	1	0	0	0	0	1	0	2.5	1
899	114	684	34.2	180.9	829.1	156	817	51	28	54.5	16	19.1	152.6	839	7	1	1	C	0	1	0	0	0	0.2	0	3.4	1
900	114	1201	33.4	536.9	845.8	511	821	46	58	68.7	22.3	123.3	553.4	870.9	8	1	1	D	0	1	0	0	0	1.1	1	3.1	0
901	115	630	34.4	106.4	119.9	88	106	36	26	38.8	20.7	22	78.6	131.1	1	1	1	A	1	0	0	0	0	0	0	1.9	0
902	115	691	34.1	371.4	160.9	354	139	34	39	44.8	19.7	128.9	352.5	137.5	2	1	1	C	0	0	0	1	1	1	0	2.3	0
903	115	418	36	203	320.5	193	303	20	37	39.8	13.4	111	213.8	348.5	3	1	1	B	0	0	1	0	1	0.6	0	3	1
904	115	893	34.2	557.5	355.9	548	323	17	71	71	16	95.2	560.2	385.8	4	1	1	D	0	1	0	0	0	2.8	1	4.4	0
905	115	631	33.8	556.7	629.1	547	604	17	47	47.1	17.1	85.6	559	599.1	6	1	1	B	1	0	0	0	0	0.2	0	2.8	1
906	115	761	33.8	179.5	830.8	157	816	48	36	54.8	17.7	29.3	153.3	845.5	7	1	1	C	0	1	0	0	0	0.2	0	3.1	1
907	115	1071	33.1	525.3	837.3	505	818	38	45	50.2	27.2	124	542.1	862.2	8	1	1	D	0	1	0	0	0	1.5	1	1.8	0
908	116	627	34.4	106.2	119.8	86	106	38	25	38.9	20.5	22.5	78.5	131.3	1	1	1	A	1	0	0	0	0	0	0	1.9	0
909	116	610	33.9	378.5	158	361	141	32	32	36.5	21.3	135.3	357.2	136.9	2	1	1	A	0	0	1	0	1	0.8	0	1.7	0
910	116	551	35.9	257.7	337.4	234	325	53	23	55.5	12.6	160.7	286	347.3	3	1	1	B	0	0	1	0	1	5.8	1	4.4	0
911	116	733	35.1	550.6	316.3	536	294	27	39	38	24.6	69	561.4	288.3	4	1	1	B	1	0	0	0	0	4.1	1	1.5	0
912	116	477	35.1	286.6	609.3	276	590	20	36	35.6	17.1	76.2	293.7	580.1	5	1	1	B	0	0	1	0	1	27.6	1	2.1	0
913	116	638	33.5	557.1	622.5	546	593	18	51	51	15.9	83.2	560.6	592.7	6	1	1	B	1	0	0	0	0	0.7	0	3.2	1
914	116	870	33.7	175.9	836.8	153	817	51	49	62.8	17.6	39	152.6	855.6	7	1	1	C	0	1	0	0	0	0.7	0	3.6	1
915	116	1009	33.3	523.6	835.4	507	816	32	42	44.4	29	108.4	533.1	863.9	8	1	1	D	0	1	0	0	0	0.3	0	1.5	0
916	117	638	34.7	104.4	119.1	85	105	37	26	39.3	20.7	25.3	77.3	131.9	1	1	1	A	1	0	0	0	0	0.2	0	1.9	0
917	117	653	33.8	381.6	161.1	370	141	25	37	36.5	22.8	110.3	371.2	132.9	2	1	1	C	0	0	0	1	1	0.4	0	1.6	0
918	117	512	36	267.6	341.3	248	325	34	40	46.5	14	131.7	287.5	363.7	3	1	1	D	0	0	0	1	1	1.1	1	3.3	0
919	117	717	35.2	530.7	302.6	508	290	42	23	41.6	21.9	8.2	501	306.9	4	1	1	B	1	0	0	0	0	2.5	1	1.9	0
920	117	526	35	268.1	606	257	588	25	43	44	15.2	65.5	255.7	633.3	5	1	1	B	0	0	1	0	1	1.9	1	2.9	0
921	117	877	34.4	539.6	609.6	515	595	49	28	51.9	21.5	167.3	510.4	603	6	1	1	B	1	0	0	0	0	2.2	1	2.4	0
922	117	709	33.7	180.9	834.1	159	818	46	34	54.5	16.6	32.2	206.3	818.1	7	1	1	C	0	1	0	0	0	0.6	0	3.3	1
923	117	948	33.3	520.4	831.6	505	813	31	41	40.9	29.5	100.5	525.8	861.1	8	1	1	D	0	1	0	0	0	0.5	0	1.4	0
924	118	659	34.3	103.6	119.2	83	106	39	25	40.2	20.9	21.5	75.7	130.2	1	1	1	A	1	0	0	0	0	0.1	0	1.9	0
925	118	646	33.5	384	159.8	373	139	24	38	37.4	22	108.9	374.3	131.5	2	1	1	C	0	0	0	1	1	0.3	0	1.7	0
926	118	592	35.9	284.3	365.2	264	336	32	61	55.2	13.7	111.1	273.5	337.2	3	1	1	D	0	0	0	1	1	3	1	4	0
927	118	766	35.2	522.9	303.8	494	290	50	24	48.3	20.2	15.5	494	311.8	4	1	1	B	1	0	0	0	0	0.8	0	2.4	1
928	118	602	34.4	289.2	659.1	281	636	17	52	51.6	14.8	91.9	290.2	689.1	5	1	1	D	0	0	0	1	1	5.8	1	3.5	0
929	118	950	34.6	527.5	610.9	490	600	68	21	66.3	18.2	0.9	497.5	611.3	6	1	1	B	1	0	0	0	0	1.2	1	3.6	0
930	118	582	33.5	195.2	829.2	174	819	40	21	38.1	19.5	176.4	165.3	827.3	7	1	1	D	0	0	0	1	1	1.5	1	2	0
931	118	975	33.2	521.1	830.9	505	812	32	40	41.2	30.1	107.2	530	859.5	8	1	1	D	0	1	0	0	0	0.1	0	1.4	0
932	119	668	34.2	104	119.1	84	105	39	26	39.9	21.3	23.5	76.5	131.1	1	1	1	A	1	0	0	0	0	0	0	1.9	0
933	119	726	33.6	380.7	144.4	361	116	36	52	57.6	16	120.3	365.6	118.5	2	1	1	A	0	0	1	0	1	1.6	1	3.6	0
934	119	571	36	283.5	361.2	266	334	29	55	49.8	14.6	107.7	274.4	332.6	3	1	1	D	0	0	0	1	1	0.4	0	3.4	1
935	119	827	34.8	501.9	306.1	467	294	61	21	60.1	17.5	7.9	472.1	310.3	4	1	1	B	1	0	0	0	0	2.2	1	3.4	0
936	119	991	34.8	488.6	612.3	446	602	78	21	77.9	16.2	4.9	458.7	614.9	6	1	1	B	1	0	0	0	0	4	1	4.8	0
937	119	573	33.7	195.6	827	174	818	41	20	38.9	18.7	174	165.8	823.9	7	1	1	D	0	0	0	1	1	0.2	0	2.1	0
938	119	1032	33.4	520.3	832.1	498	817	52	29	49.6	26.5	164.8	549.3	840	8	1	1	D	0	1	0	0	0	0.1	0	1.9	0
939	120	654	34.1	107.3	118.7	89	104	35	28	36.4	22.8	28.2	80.9	132.9	1	1	1	A	1	0	0	0	0	0.3	0	1.6	0
940	120	610	33.8	377.1	140.2	354	130	40	23	37.5	20.7	163.2	348.4	131.6	2	1	1	A	0	0	1	0	1	0.6	0	1.8	0
941	120	610	35.6	283.4	365.4	253	344	50	41	56.7	13.7	38.3	259.9	384	3	1	1	D	0	0	0	1	1	0.4	0	4.1	1
942	120	831	34.9	502	306.1	466	294	63	21	61.1	17.3	8.3	472.3	310.5	4	1	1	B	1	0	0	0	0	0	0	3.5	1
943	120	965	34.8	485.9	611.8	447	600	71	23	69.8	17.6	5.4	456.1	614.6	6	1	1	B	1	0	0	0	0	0.3	0	4	1
944	120	586	33.7	197.7	826.2	176	814	41	24	40.3	18.5	160.5	169.4	816.2	7	1	1	D	0	0	0	1	1	0.2	0	2.2	0
945	120	1209	33.3	528.3	833.4	495	819	70	28	73.6	20.9	166.7	557.5	840.3	8	1	1	D	0	1	0	0	0	0.8	0	3.5	1
946	121	708	34.2	103	119.5	77	107	48	22	48.8	18.5	9.1	73.4	124.2	1	1	1	A	1	0	0	0	0	0.4	0	2.6	1
947	121	633	34.2	374	146.1	362	128	23	43	38.3	21	94.6	376.4	176	2	1	1	A	0	0	1	0	1	0.7	0	1.8	0
948	121	511	36.1	288.7	361.9	262	349	46	22	42.9	15.1	15.9	259.9	370.1	3	1	1	D	0	0	0	1	1	0.6	0	2.8	1
949	121	824	34.9	498.2	306.5	468	293	56	31	57.4	18.3	17	469.5	315.3	4	1	1	B	1	0	0	0	0	0.4	0	3.1	1
950	121	491	35.9	286.4	672.7	276	653	26	37	38.3	16.3	113.4	274.5	645.1	5	1	1	D	0	0	0	1	1	21.3	1	2.3	0
951	121	1000	34.6	486.5	611.8	447	600	72	22	70.4	18.1	4	456.6	613.9	6	1	1	B	1	0	0	0	0	0.1	0	3.9	1
952	121	611	34.1	191	814.8	176	791	31	41	47	16.5	125.5	173.6	790.4	7	1	1	C	0	1	0	0	0	1.3	1	2.8	0
953	121	1100	33.4	518.6	828.2	492	813	53	31	52.1	26.9	6	488.7	831.3	8	1	1	D	0	1	0	0	0	1.1	1	1.9	0
954	122	739	34.4	102	123.1	87	106	33	42	43.1	21.8	51.7	83.5	146.7	1	1	1	A	1	0	0	0	0	0.4	0	2	0
955	122	706	34	371.6	153.4	361	132	22	50	45.8	19.6	89.8	371.5	183.4	2	1	1	A	0	0	1	0	1	0.8	0	2.3	1
956	122	498	36.1	282.4	363.6	266	349	34	26	35.4	17.9	154.9	255.3	350.8	3	1	1	D	0	0	0	1	1	0.7	0	2	0
957	122	804	35.1	498.7	306.4	469	293	55	30	55.9	18.3	17.1	470.1	315.2	4	1	1	B	1	0	0	0	0	0.1	0	3	1
958	122	318	36	287.3	666	275	656	27	19	25.8	15.7	179.9	317.3	666.1	5	1	1	D	0	0	0	1	1	0.7	0	1.6	0
959	122	995	34.8	487	611.6	450	600	69	22	67.9	18.6	3.4	457	613.4	6	1	1	B	1	0	0	0	0	0.1	0	3.6	1
960	122	540	35.2	173.7	792	153	774	38	35	47.8	14.4	135.9	152.2	771.1	7	1	1	A	1	0	0	0	0	2.9	1	3.3	0
961	122	634	33.9	557.8	806.9	550	780	15	50	52.2	15.5	91	557.3	776.9	8	1	1	B	1	0	0	0	0	4.6	1	3.4	0
962	123	655	34.1	108	120.6	89	107	37	25	37.5	22.2	18.7	79.6	130.2	1	1	1	A	1	0	0	0	0	0.7	0	1.7	0
963	123	699	34	368	161.8	358	140	20	52	48.5	18.3	90.7	368.3	191.8	2	1	1	C	0	0	0	1	1	0.9	0	2.6	1
964	123	455	36.4	280.8	365.1	263	353	35	23	35.3	16.4	158.3	252.9	354.1	3	1	1	D	0	0	0	1	1	0.2	0	2.2	0
965	123	801	35.2	498.7	306.4	469	293	55	30	55.7	18.3	17.4	470	315.4	4	1	1	B	1	0	0	0	0	0	0	3	1
966	123	484	35	283.6	655.2	266	644	38	22	39.8	15.5	22.3	311.3	643.8	5	1	1	D	0	0	0	1	1	1.2	1	2.6	0
967	123	1011	34.7	486.6	611.2	451	600	68	22	66.2	19.4	0.7	456.6	611.6	6	1	1	B	1	0	0	0	0	0.1	0	3.4	1
968	123	537	35.2	130.6	782.5	105	774	47	17	46.8	14.6	7.3	100.9	786.3	7	1	1	A	1	0	0	0	0	4.5	1	3.2	0
969	123	888	34.2	541.8	786.6	517	764	46	41	53.9	21	142.5	518	768.3	8	1	1	B	1	0	0	0	0	2.6	1	2.6	0
970	124	673	34.1	107.4	120.1	84	107	42	23	41.6	20.6	17.6	78.8	129.2	1	1	1	A	1	0	0	0	0	0.1	0	2	0
971	124	701	34.1	368.3	162.2	358	140	20	52	48.9	18.3	90.1	368.3	192.2	2	1	1	C	0	0	0	1	1	0	0	2.7	1
972	124	697	35.1	239.3	342.6	213	322	55	39	65.1	13.6	147.8	264.7	358.6	3	1	1	D	0	0	0	1	1	4.8	1	4.8	0
973	124	801	35.2	498.3	306.6	469	293	55	31	56.6	18	18.1	469.7	315.9	4	1	1	B	1	0	0	0	0	0	0	3.1	1
974	124	535	34.4	281.9	654.6	263	643	41	24	43	15.8	23	309.5	642.9	5	1	1	D	0	0	0	1	1	0.2	0	2.7	1
975	124	992	34.9	486.5	611.3	452	600	66	22	65.3	19.4	0.4	456.5	611.5	6	1	1	B	1	0	0	0	0	0	0	3.4	1
976	124	542	35.7	120.2	786.9	93	776	51	21	53.6	12.9	15.3	91.2	794.8	7	1	1	A	1	0	0	0	0	1.2	1	4.2	0
977	124	859	34	538.2	790.7	510	778	51	27	51.3	21.3	161.5	509.8	781.2	8	1	1	B	1	0	0	0	0	0.6	0	2.4	1
978	125	637	34.3	109.3	119.6	91	105	35	26	36	22.5	25.8	82.3	132.6	1	1	1	A	1	0	0	0	0	0.2	0	1.6	0
979	125	607	33.9	367.8	149.7	355	133	23	39	37	20.9	109.1	377.6	178	2	1	1	A	0	0	1	0	1	1.3	1	1.8	0
980	125	498	36.6	141.7	312.4	115	305	50	14	51.1	12.4	5.1	111.8	315.1	3	1	1	A	1	0	0	0	0	10.4	1	4.1	0
981	125	795	35.5	498.1	306.7	468	293	56	31	57.1	17.7	18.1	469.6	316	4	1	1	B	1	0	0	0	0	0	0	3.2	1
982	125	575	34.5	281.1	642	258	630	41	27	44.9	16.3	150.2	255.1	627.1	5	1	1	D	0	0	0	1	1	1.3	1	2.8	0
983	125	997	34.8	485.1	613.6	447	600	70	27	72	17.6	12.3	455.8	620	6	1	1	B	1	0	0	0	0	0.3	0	4.1	1
984	125	727	34.1	85.1	817.4	73	795	22	44	43.5	21.3	91.6	84.3	787.4	7	1	1	C	0	1	0	0	0	4.7	1	2	0
985	125	928	34.1	533.5	789	506	775	54	30	53.6	22	16.1	504.7	797.3	8	1	1	B	1	0	0	0	0	0.5	0	2.4	1
986	126	657	34.2	109.4	118.3	91	104	35	26	36.3	23	25.4	82.3	131.2	1	1	1	A	1	0	0	0	0	0.1	0	1.6	0
987	126	597	34	367.8	145.8	353	130	30	34	36.5	20.8	129.9	387.1	168.9	2	1	1	A	0	0	1	0	1	0.4	0	1.8	0
988	126	447	36.9	137.5	315.4	114	308	44	14	46.3	12.3	4.8	107.6	317.9	3	1	1	A	1	0	0	0	0	0.5	0	3.8	1
989	126	788	35.4	498.2	306.8	468	294	56	30	57	17.6	17.4	469.6	315.8	4	1	1	B	1	0	0	0	0	0	0	3.2	1
990	126	604	35	273	634.8	246	625	47	22	44.7	17.2	172.3	243.2	630.8	5	1	1	D	0	0	0	1	1	1.1	1	2.6	0
991	126	1001	34.5	486.5	612.6	451	599	67	30	69.6	18.3	12.3	457.2	619	6	1	1	B	1	0	0	0	0	0.2	0	3.8	1
992	126	748	34.3	89.8	824.9	79	797	23	58	58.4	16.3	103.3	96.7	854.1	7	1	1	C	0	1	0	0	0	0.9	0	3.6	1
993	126	843	34.2	537.6	786.8	512	774	48	24	47.6	22.6	12	508.3	793	8	1	1	B	1	0	0	0	0	0.5	0	2.1	0
994	127	676	34.4	111	119	92	104	36	27	37.2	23.1	26.5	84.1	132.4	1	1	1	A	1	0	0	0	0	0.2	0	1.6	0
995	127	642	34.1	369.8	156.8	359	133	19	54	53.6	15.2	97.3	373.6	186.6	2	1	1	A	0	0	1	0	1	1.1	1	3.5	0
996	127	499	36.3	121.5	317	96	309	47	15	48.3	13.2	4.3	91.6	319.2	3	1	1	A	1	0	0	0	0	1.6	1	3.7	0
997	127	803	35.3	497.9	306.9	468	293	56	31	57.5	17.8	17.8	469.3	316.1	4	1	1	B	1	0	0	0	0	0	0	3.2	1
998	127	614	34.8	208.3	609.8	180	599	50	25	51.6	15.1	159.7	180.1	599.4	5	1	1	B	0	0	1	0	1	7.1	1	3.4	0
999	127	1027	34.8	473.9	617.3	434	601	72	35	75.9	17.2	21.8	446	628.5	6	1	1	B	1	0	0	0	0	1.4	1	4.4	0
1000	127	547	34.8	79.9	818.1	73	796	17	53	49.2	14.2	79.4	74.3	847.5	7	1	1	C	0	1	0	0	0	1.2	1	3.5	0
1001	127	847	34.3	544.7	777.5	526	761	39	33	42.5	25.4	34	569.6	760.8	8	1	1	B	1	0	0	0	0	1.2	1	1.7	0
1002	128	618	34.2	88.2	126.6	77	107	26	38	38.3	20.6	74.3	96.3	97.7	1	1	1	A	1	0	0	0	0	2.5	1	1.9	0
1003	128	587	34	370.2	140.8	357	125	24	36	33.6	22.2	104.8	377.9	169.8	2	1	1	A	0	0	1	0	1	1.6	1	1.5	0
1004	128	458	36.8	120.2	319.2	95	312	47	14	48.2	12.1	3.4	90.3	321	3	1	1	A	1	0	0	0	0	0.3	0	4	1
1005	128	832	35.1	484.6	312.8	461	296	49	43	57.9	18.3	32.6	459.4	328.9	4	1	1	B	1	0	0	0	0	1.5	1	3.2	0
1006	128	518	35.8	119.4	590.1	91	575	50	27	52.1	12.7	156.3	91.9	578.1	5	1	1	A	1	0	0	0	0	9.3	1	4.1	0
1007	128	1017	34	434.9	618.4	397	606	69	23	66.6	19.5	177.8	404.9	617.3	6	1	1	A	0	0	1	0	1	4	1	3.4	0
1008	128	616	34	84.9	811	73	794	28	33	36.7	21.4	121.4	100.5	836.6	7	1	1	C	0	1	0	0	0	0.9	0	1.7	0
1009	128	909	34.4	554	778.8	540	757	25	49	46.8	24.8	97.7	558	808.5	8	1	1	B	1	0	0	0	0	1	0	1.9	0
1010	129	575	34	86.9	134.8	77	119	21	32	34.7	21.1	83.6	83.5	164.6	1	1	1	A	1	0	0	0	0	0.9	0	1.6	0
1011	129	595	34	370.1	141.2	357	125	24	37	35.3	21.5	101.6	376.1	170.6	2	1	1	A	0	0	1	0	1	0	0	1.6	0
1012	129	402	37	125.7	319.7	111	308	32	21	33.3	15.4	159.4	153.8	330.3	3	1	1	A	1	0	0	0	0	0.6	0	2.2	0
1013	129	855	35	483.5	312.1	463	294	45	48	55.2	19.7	38.6	460	330.8	4	1	1	B	1	0	0	0	0	0.1	0	2.8	1
1014	129	667	35.1	97.1	602.7	80	587	37	40	46.6	18.2	44.9	75.8	623.8	5	1	1	A	1	0	0	0	0	2.6	1	2.6	0
1015	129	983	34.2	431.9	616.9	390	605	73	21	71	17.6	2.7	401.9	618.3	6	1	1	A	0	0	1	0	1	0.3	0	4	1
1016	129	522	34.3	92.2	801.5	73	793	45	18	43.7	15.2	7.3	122	797.7	7	1	1	A	1	0	0	0	0	1.2	1	2.9	0
1017	129	1049	34.6	553.1	780	537	756	28	53	51.6	25.9	103.9	560.3	809.1	8	1	1	B	1	0	0	0	0	0.2	0	2	0
1018	130	619	34.5	86	134.2	77	113	19	39	40.3	19.6	91.4	85.3	104.2	1	1	1	A	1	0	0	0	0	0.1	0	2.1	0
1019	130	527	34.7	370.4	138.7	359	123	21	36	34.5	19.5	97.8	374.4	168.4	2	1	1	A	0	0	1	0	1	0.3	0	1.8	0
1020	130	404	37.4	125	320.1	108	310	35	19	36.8	14	162.1	153.6	329.3	3	1	1	A	1	0	0	0	0	0.1	0	2.6	1
1021	130	926	34.8	480.6	312.8	458	296	49	43	56.8	20.7	35.1	456	330	4	1	1	B	1	0	0	0	0	0.3	0	2.7	1
1022	130	669	34.2	86.3	627.2	76	606	26	43	44.5	19.1	106.5	94.8	655.9	5	1	1	A	1	0	0	0	0	2.7	1	2.3	0
1023	130	1059	34	431.8	613.5	397	591	67	37	65.5	20.6	165.2	402.8	605.8	6	1	1	A	0	0	1	0	1	0.3	0	3.2	1
1024	130	473	34.8	92.7	804	74	795	43	18	42.4	14.2	169.2	122.2	809.7	7	1	1	A	1	0	0	0	0	0.3	0	3	1
1025	130	993	34.4	551.5	778	535	756	30	46	44.9	28.2	106.8	560.2	806.8	8	1	1	B	1	0	0	0	0	0.3	0	1.6	0
1026	131	414	35.6	85	128.2	77	114	22	34	32.5	16.2	78	78.7	157.6	1	1	1	A	1	0	0	0	0	0.6	0	2	0
1027	131	535	34.8	370.7	138.1	359	122	22	37	34.2	19.9	94.7	373.2	168	2	1	1	A	0	0	1	0	1	0.1	0	1.7	0
1028	131	413	37.5	105.1	308.8	88	283	42	42	44	11.9	138.3	82.8	288.8	3	1	1	A	1	0	0	0	0	2.3	1	3.7	0
1029	131	740	34.6	486.2	309	462	295	46	31	49.2	19.1	23.1	458.6	320.8	4	1	1	B	1	0	0	0	0	0.7	0	2.6	1
1030	131	526	34.4	88	634.7	76	618	28	33	38.5	17.4	126.9	106	658.7	5	1	1	C	0	1	0	0	0	0.8	0	2.2	0
1031	131	1033	34	434	617.1	393	605	73	22	71.2	18.5	4.3	404.1	619.3	6	1	1	A	0	0	1	0	1	0.4	0	3.9	1
1032	131	470	34	84.1	800.5	73	790	27	24	29.5	20.3	38.4	107.6	781.8	7	1	1	A	1	0	0	0	0	1	0	1.5	0
1033	131	1099	34.1	554	787	539	758	26	65	62	22.6	102.2	560.3	816.3	8	1	1	B	1	0	0	0	0	0.9	0	2.7	1
1034	132	1018	34.2	120.1	123.3	89	113	72	24	70.3	18.4	10.6	149.6	117.8	1	1	1	A	1	0	0	0	0	3.6	1	3.8	0
1035	132	551	34.5	371	138.7	359	123	23	36	33.3	21.1	94.2	373.2	168.6	2	1	1	A	0	0	1	0	1	0.1	0	1.6	0
1036	132	415	37.5	99	311.5	75	294	47	34	54.1	9.8	142.5	75.2	293.2	3	1	1	A	1	0	0	0	0	0.7	0	5.5	1
1037	132	749	34.9	491.3	304.6	468	292	44	27	44.8	21.3	160.9	463	294.8	4	1	1	B	1	0	0	0	0	0.7	0	2.1	0
1038	132	587	34.6	91.3	638.1	76	619	35	40	48.9	15.3	131.2	111	660.7	5	1	1	C	0	1	0	0	0	0.5	0	3.2	1
1039	132	972	33.9	391.2	649.2	363	627	55	51	69.6	17.8	39.7	368.1	668.4	6	1	1	C	0	0	0	1	1	5.5	1	3.9	0
1040	132	578	35.5	150.7	782.3	125	775	58	16	58.8	12.5	6.8	180.4	778.7	7	1	1	A	1	0	0	0	0	7	1	4.7	0
1041	132	799	33.7	557.8	802.5	549	772	16	61	62.7	16.2	91.5	558.6	832.5	8	1	1	B	1	0	0	0	0	1.6	1	3.9	0
1042	133	967	33.8	145.2	135	122	113	49	52	64.4	19.1	133.1	165.7	156.9	1	1	1	A	1	0	0	0	0	2.8	1	3.4	0
1043	133	564	34.3	371.5	139	361	122	21	36	35.7	20.1	89.6	371.3	169	2	1	1	A	0	0	1	0	1	0.1	0	1.8	0
1044	133	381	37.1	91.1	317.9	75	308	37	17	38.4	12.6	167.2	120.3	324.6	3	1	1	A	1	0	0	0	0	1	1	3	0
1045	133	750	35.1	489.9	304.1	466	290	45	28	45.8	20.9	158.5	462	293.1	4	1	1	B	1	0	0	0	0	0.2	0	2.2	0
1046	133	530	34.7	100.5	634	79	625	47	17	45.1	15	179.7	130.5	634.1	5	1	1	C	0	1	0	0	0	1	1	3	0
1047	133	924	34	386.8	645.3	355	632	59	24	58.6	20.1	5.9	357	648.4	6	1	1	C	0	0	0	1	1	0.6	0	2.9	1
1048	133	697	34.2	194.8	768.1	170	752	58	32	61.3	14.5	25	222	755.4	7	1	1	B	0	0	1	0	1	4.7	1	4.2	0
1049	133	911	34.1	556.9	805.9	546	773	19	65	67.5	17.2	86.8	558.5	775.9	8	1	1	B	1	0	0	0	0	0.4	0	3.9	1
1050	134	946	33.6	119.2	116.8	103	95	34	46	47.6	25.3	66.4	107.2	144.3	1	1	1	A	1	0	0	0	0	3.2	1	1.9	0
1051	134	600	34.5	372.6	138.6	362	122	22	36	36.3	21	82.6	368.7	168.4	2	1	1	A	0	0	1	0	1	0.1	0	1.7	0
1052	134	517	36.7	100.7	320	75	308	54	22	59.9	11	164.2	129.6	328.1	3	1	1	A	1	0	0	0	0	1	1	5.5	0
1053	134	730	35.1	489.9	304.2	467	290	43	28	45	20.7	158.6	461.9	293.3	4	1	1	B	1	0	0	0	0	0	0	2.2	0
1054	134	669	34.3	115.2	638.3	94	628	46	21	45.7	18.7	6.3	145.1	635	5	1	1	C	0	1	0	0	0	1.6	1	2.4	0
1055	134	948	34	386.1	646.3	348	632	67	25	63.7	19	10	356.6	651.5	6	1	1	C	0	0	0	1	1	0.1	0	3.4	1
1056	134	630	34.6	228.9	780.5	204	767	54	29	58	13.8	158.1	256.7	791.7	7	1	1	B	0	0	1	0	1	3.7	1	4.2	0
1057	134	762	33.8	553	781.8	530	758	35	40	42.6	22.8	57.6	569.1	756.5	8	1	1	B	1	0	0	0	0	2.5	1	1.9	0
1058	135	935	33.3	107.7	106.9	84	91	48	31	50.5	23.6	158.2	135.5	118	1	1	1	A	1	0	0	0	0	1.6	1	2.1	0
1059	135	596	34.4	372.5	139.7	358	123	28	34	36.3	20.9	58.4	356.7	165.2	2	1	1	A	0	0	1	0	1	0.1	0	1.7	0
1060	135	399	37.5	107.3	320.7	90	303	36	28	38.4	13.2	150.7	81.1	306	3	1	1	A	1	0	0	0	0	0.7	0	2.9	1
1061	135	744	35.2	489.7	304.2	466	290	44	28	45.3	20.9	158.8	461.8	293.4	4	1	1	B	1	0	0	0	0	0	0	2.2	0
1062	135	714	34.4	115.2	634.8	94	624	50	21	48.3	18.8	174.2	145.1	637.8	5	1	1	C	0	1	0	0	0	0.4	0	2.6	1
1063	135	999	33.8	383.1	646.8	343	632	70	26	69.9	18.2	13.5	353.9	653.8	6	1	1	C	0	0	0	1	1	0.3	0	3.8	1
1064	135	510	34.3	281.9	831.4	268	817	31	28	37.2	17.5	135.8	303.4	852.3	7	1	1	D	0	0	0	1	1	7.5	1	2.1	0
1065	135	820	33.8	466.6	787.4	437	777	55	21	53.3	19.6	175.6	436.7	785.1	8	1	1	B	1	0	0	0	0	8.8	1	2.7	0
1066	136	510	34.9	84.9	115.4	77	98	18	40	40.2	16.1	87.8	83.7	145.4	1	1	1	A	1	0	0	0	0	2.5	1	2.5	0
1067	136	588	34.5	373.4	139.4	360	123	27	34	36.1	20.8	59.5	358.1	165.2	2	1	1	A	0	0	1	0	1	0.1	0	1.7	0
1068	136	531	34.9	86.8	314.5	75	297	23	33	31.7	21.3	83.8	90	284.7	3	1	1	A	1	0	0	0	0	2.2	1	1.5	0
1069	136	776	34.8	489.2	304.4	464	291	46	28	46.6	21.2	160.3	461	294.3	4	1	1	B	1	0	0	0	0	0.1	0	2.2	0
1070	136	790	34.5	153.8	635.2	127	621	63	24	62.4	16.1	167.6	183.1	641.6	5	1	1	C	0	1	0	0	0	3.9	1	3.9	0
1071	136	911	34	389.5	648.8	366	630	48	45	60.6	19.2	36.9	365.5	666.8	6	1	1	C	0	0	0	1	1	0.7	0	3.2	1
1072	136	427	34.3	282.4	829.1	268	817	32	22	34.6	15.7	154	309.4	842.2	7	1	1	D	0	0	0	1	1	0.2	0	2.2	0
1073	136	921	33.7	461.8	781	433	761	56	36	60.3	19.4	152.4	435.2	767.1	8	1	1	B	1	0	0	0	0	0.8	0	3.1	1
1074	137	719	34	86.6	122.3	77	97	21	55	54.2	16.9	101.5	92.6	151.7	1	1	1	A	1	0	0	0	0	0.7	0	3.2	1
1075	137	571	34.5	371.2	139.9	360	124	24	39	36.5	19.9	78	364.9	169.2	2	1	1	A	0	0	1	0	1	0.2	0	1.8	0
1076	137	448	36.5	94.5	304.7	79	294	35	24	35.3	16.1	27.7	121	290.7	3	1	1	A	1	0	0	0	0	1.3	1	2.2	0
1077	137	934	34.6	457.4	294.2	419	281	68	28	71	16.8	164	428.6	285.9	4	1	1	B	1	0	0	0	0	3.4	1	4.2	0
1078	137	568	34.5	220.9	606.1	202	589	34	35	44.8	16.2	132.4	200.7	584	5	1	1	B	0	0	1	0	1	7.5	1	2.8	0
1079	137	905	34.1	394	648	376	627	38	52	52.8	21.8	56.8	377.6	673.1	6	1	1	C	0	0	0	1	1	0.5	0	2.4	1
1080	137	467	34.2	282.4	828.9	266	817	37	22	38	15.6	155.7	309.8	841.2	7	1	1	D	0	0	0	1	1	0	0	2.4	1
1081	137	980	33.5	445.8	781.4	407	772	68	21	66.5	18.8	173.1	416	777.8	8	1	1	A	0	0	1	0	1	1.6	1	3.5	0
1082	138	743	34.4	104.4	128.1	81	117	55	20	53.8	17.6	172.1	134.1	132.2	1	1	1	A	1	0	0	0	0	1.9	1	3.1	0
1083	138	536	34.9	371.4	139.6	361	124	22	34	33.9	20.1	80.7	366.6	169.2	2	1	1	A	0	0	1	0	1	0	0	1.7	0
1084	138	553	37.6	127.1	299.5	102	290	55	20	54.3	13	166.8	156.3	306.3	3	1	1	A	1	0	0	0	0	3.4	1	4.2	0
1085	138	923	34.5	467	304.3	429	295	69	18	67.6	17.4	1.3	437	305	4	1	1	B	1	0	0	0	0	1.4	1	3.9	0
1086	138	621	34.6	202	609.7	183	594	38	35	45.8	17.3	42.4	179.9	629.9	5	1	1	B	0	0	1	0	1	2	1	2.6	0
1087	138	848	33.8	394	645.3	369	628	47	33	51.8	20.8	32.5	368.7	661.4	6	1	1	C	0	0	0	1	1	0.3	0	2.5	1
1088	138	583	34.1	284.3	834.4	269	819	28	37	41.1	18	127	302.3	858.4	7	1	1	D	0	0	0	1	1	0.6	0	2.3	0
1089	138	756	33.6	435.7	787.1	422	770	30	43	42.7	22.5	60	420.7	813.1	8	1	1	A	0	0	1	0	1	1.2	1	1.9	0
1090	139	681	34.7	127.6	129.5	102	120	55	19	55.6	15.6	9.8	157.1	124.3	1	1	1	A	1	0	0	0	0	2.4	1	3.6	0
1091	139	613	34.5	371.2	134.1	357	119	29	31	34.7	22.5	50.6	352.2	157.2	2	1	1	A	0	0	1	0	1	0.6	0	1.5	0
1092	139	434	36.3	176.9	302.4	160	289	33	32	40.3	13.7	138.9	199.5	322.1	3	1	1	A	1	0	0	0	0	5.1	1	2.9	0
1093	139	779	34.8	484.3	303.3	454	293	55	20	51.7	19.2	1.6	454.3	304.1	4	1	1	B	1	0	0	0	0	1.8	1	2.7	0
1094	139	594	34.5	198	622.1	179	604	37	40	50.9	14.9	49.5	178.5	644.9	5	1	1	B	0	0	1	0	1	1.3	1	3.4	0
1095	139	921	33.9	389.6	644.2	355	630	61	26	58	20.2	10.9	360.1	649.9	6	1	1	C	0	0	0	1	1	0.5	0	2.9	1
1096	139	555	33.9	288.1	845.9	276	830	26	32	36.5	19.4	119.2	302.7	872.1	7	1	1	D	0	0	0	1	1	1.2	1	1.9	0
1097	139	981	33	448.9	795.9	433	769	36	57	58.5	21.4	110.8	459.6	823.9	8	1	1	B	1	0	0	0	0	1.6	1	2.7	0
1098	140	636	35	125.2	129.7	102	120	49	20	49.4	16.4	10.9	154.6	124	1	1	1	A	1	0	0	0	0	0.2	0	3	1
1099	140	581	34.3	376.1	135.2	358	121	33	28	35.2	21	36.6	352	153.1	2	1	1	A	0	0	1	0	1	0.5	0	1.7	0
1100	140	538	35.9	191.9	305.2	170	290	46	31	53.5	12.8	147.4	217.1	321.4	3	1	1	A	1	0	0	0	0	1.5	1	4.2	0
1101	140	812	34.5	487.8	303.8	466	288	44	29	46	22.5	161.8	459.3	294.4	4	1	1	B	1	0	0	0	0	0.4	0	2	0
1102	140	683	34.8	197.7	636.8	185	611	28	60	62.8	13.8	68.2	186.6	664.7	5	1	1	D	0	0	0	1	1	1.5	1	4.5	0
1103	140	946	33.9	384.4	642.7	346	630	68	23	65.7	18.3	6.7	354.6	646.1	6	1	1	C	0	0	0	1	1	0.6	0	3.6	1
1104	140	631	34.5	287.4	852	272	833	35	36	45.8	17.5	127.5	305.7	875.8	7	1	1	D	0	0	0	1	1	0.6	0	2.6	1
1105	140	1040	33.5	432.4	849.3	420	818	28	61	65.8	20.1	99.7	427.3	819.7	8	1	1	C	0	0	0	1	1	5.7	1	3.3	0
1106	141	610	34.8	128.5	129.3	108	118	43	23	43.7	17.8	17	157.2	120.5	1	1	1	A	1	0	0	0	0	0.3	0	2.5	1
1107	141	598	34.1	375.4	135.3	358	120	32	33	38.1	20	48	355.3	157.6	2	1	1	A	0	0	1	0	1	0.1	0	1.9	0
1108	141	478	36.4	202.3	312.6	190	292	24	48	50.5	12	110.9	213	340.7	3	1	1	B	0	0	1	0	1	1.3	1	4.2	0
1109	141	801	34.8	487.4	303.9	465	288	45	29	46.7	21.8	161.8	458.9	294.6	4	1	1	B	1	0	0	0	0	0	0	2.1	0
1110	141	601	34.8	196.7	660.9	188	637	19	53	54.1	14.1	80.2	191.6	690.5	5	1	1	D	0	0	0	1	1	2.5	1	3.8	0
1111	141	898	34	392	646.4	374	627	40	48	53.1	21.5	48.7	372.2	668.9	6	1	1	C	0	0	0	1	1	0.9	0	2.5	1
1112	141	712	35	286.3	856.6	271	837	37	37	42.3	21.4	131.2	306.1	879.1	7	1	1	D	0	0	0	1	1	0.5	0	2	0
1113	141	910	33.4	420.3	831.6	390	815	51	31	52.6	22	28.5	393.9	845.9	8	1	1	C	0	0	0	1	1	2.2	1	2.4	0
1114	142	632	35.1	132.6	125.3	113	109	40	30	45.5	17.7	29.6	158.7	110.5	1	1	1	A	1	0	0	0	0	0.6	0	2.6	1
1115	142	612	34.2	375.6	135	360	120	30	31	35.8	21.8	47.1	355.2	157	2	1	1	A	0	0	1	0	1	0	0	1.6	0
1116	142	414	35.9	192.8	310.9	178	292	27	41	45.1	11.7	57	176.5	336	3	1	1	B	0	0	1	0	1	1	0	3.9	1
1117	142	820	34.8	486.4	301.8	464	280	46	37	51.5	20.3	152.7	459.7	288.1	4	1	1	B	1	0	0	0	0	0.2	0	2.5	1
1118	142	818	34.2	384	649.2	373	626	24	50	48.1	21.6	86.8	382.4	679.2	6	1	1	C	0	0	0	1	1	0.9	0	2.2	0
1119	142	813	33.7	366.7	855	336	841	53	25	49.4	21	11.3	337.2	860.9	8	1	1	C	0	0	0	1	1	6	1	2.4	0
1120	143	680	35.2	145.9	127.9	121	120	59	17	57.8	15	0.8	175.9	127.5	1	1	1	A	1	0	0	0	0	1.4	1	3.9	0
1121	143	689	33.9	364.9	139	354	117	24	42	42	20.9	105.8	356.7	110.1	2	1	1	A	0	0	1	0	1	1.2	1	2	0
1122	143	396	36.2	199.6	304.9	190	289	19	35	35	14.4	69.1	188.9	332.9	3	1	1	B	0	0	1	0	1	0.9	0	2.4	1
1123	143	703	35.4	487.4	303.3	468	282	43	36	47	19	150.8	513.6	317.9	4	1	1	B	1	0	0	0	0	0.2	0	2.5	1
1124	143	576	35	209.6	660	194	639	39	41	49.8	14.7	132.6	229.9	682.1	5	1	1	D	0	0	0	1	1	17.8	1	3.4	0
1125	143	996	34	428.5	652.5	397	640	71	25	69.4	18.3	9.5	458	647.5	6	1	1	C	0	0	0	1	1	4.5	1	3.8	0
1126	143	332	35.1	298.7	841.9	289	829	20	28	27.4	15.4	63.5	285.3	868.8	7	1	1	D	0	0	0	1	1	7.1	1	1.8	0
1127	143	835	34.1	366.2	857	333	841	56	29	52.8	20.2	20.4	338.1	867.5	8	1	1	C	0	0	0	1	1	0.2	0	2.6	1
1128	144	725	34	206	125.9	185	110	42	30	46.2	20	25.9	233	112.8	1	1	1	B	0	0	1	0	1	6.1	1	2.3	0
1129	144	716	33.6	374.6	130.4	355	118	43	24	41.4	22	1.6	404.6	129.6	2	1	1	A	0	0	1	0	1	1.3	1	1.9	0
1130	144	390	36.2	199.8	304.7	191	289	18	34	34.2	14.5	71.5	190.3	333.2	3	1	1	B	0	0	1	0	1	0	0	2.4	1
1131	144	716	34.6	501.5	309.7	484	293	35	32	39.6	23	146.5	476.4	293.2	4	1	1	B	1	0	0	0	0	1.6	1	1.7	0
1132	144	533	34.7	237.7	672.5	218	661	44	21	45.7	14.8	163.5	266.5	681	5	1	1	D	0	0	0	1	1	3.1	1	3.1	0
1133	144	1071	33.9	430.4	648	399	624	68	40	68.9	19.8	23.5	457.9	636	6	1	1	C	0	0	0	1	1	0.5	0	3.5	1
1134	144	767	34.2	363.4	859.6	338	845	46	27	47.1	20.8	16.6	334.7	868.2	8	1	1	C	0	0	0	1	1	0.4	0	2.3	0
1135	145	679	34.6	204	116.2	193	91	21	46	46.8	18.5	86	206.1	86.2	1	1	1	B	0	0	1	0	1	1	1	2.5	0
1136	145	681	33.8	386.5	127	370	112	33	32	38.5	22.5	141.3	410	145.8	2	1	1	A	0	0	1	0	1	1.3	1	1.7	0
1137	145	464	35.6	207.9	306.2	192	292	36	27	41.2	14.3	145	232.4	323.4	3	1	1	B	0	0	1	0	1	0.8	0	2.9	1
1138	145	791	34.6	513.8	306.7	492	295	50	25	49.3	20.4	14.5	542.8	299.2	4	1	1	B	1	0	0	0	0	1.3	1	2.4	0
1139	145	592	34.8	270.5	679	249	668	46	21	47.4	15.9	166.4	299.7	686.1	5	1	1	D	0	0	0	1	1	3.4	1	3	0
1140	145	1070	33.9	434.8	651	402	642	76	20	75	18.2	2.7	464.7	649.6	6	1	1	C	0	0	0	1	1	0.5	0	4.1	1
1141	145	363	35.7	295.5	850.6	282	841	26	20	29.4	15.7	151.5	269.2	836.3	7	1	1	D	0	0	0	1	1	7	1	1.9	0
1142	145	840	33.8	363.9	858.5	338	844	47	26	46.2	23.2	9.9	334.4	863.6	8	1	1	C	0	0	0	1	1	0.1	0	2	0
1143	146	401	36.9	196	107.6	183	91	23	33	38.2	13.4	113.3	184.2	80	1	1	1	B	0	0	1	0	1	1.2	1	2.9	0
1144	146	671	33.6	383.2	135.6	371	117	25	40	37.4	22.8	89.9	383.2	165.6	2	1	1	A	0	0	1	0	1	0.9	0	1.6	0
1145	146	438	36.2	207.9	306.4	193	292	35	28	41.2	13.5	141.7	231.5	325	3	1	1	B	0	0	1	0	1	0	0	3	1
1146	146	793	35	534.7	305.2	514	290	45	32	50.9	19.8	150.2	560.7	320.2	4	1	1	B	1	0	0	0	0	2.1	1	2.6	0
1147	146	588	34.2	278.2	672.5	261	657	38	30	43.7	17.2	39.3	301.4	653.4	5	1	1	D	0	0	0	1	1	1	1	2.5	0
1148	146	991	33.7	428.9	651	399	641	63	21	64.4	19.6	1.7	458.9	650.2	6	1	1	C	0	0	0	1	1	0.6	0	3.3	1
1149	146	315	37	294.7	854.6	283	840	21	31	29.9	13.4	121.8	310.5	880.1	7	1	1	D	0	0	0	1	1	0.4	0	2.2	0
1150	146	809	33.4	368.9	856.8	344	842	44	27	42.6	24.2	17.5	340.3	865.8	8	1	1	C	0	0	0	1	1	0.5	0	1.8	0
1151	147	656	33.9	202.8	129.5	192	106	23	42	40	20.9	100.4	197.4	100	1	1	1	B	0	0	1	0	1	2.3	1	1.9	0
1152	147	621	34	380.7	139.3	367	121	27	41	41.8	18.9	65.2	368.1	166.6	2	1	1	A	0	0	1	0	1	0.5	0	2.2	0
1153	147	403	36	199.6	301.5	192	286	15	34	34	15.1	89.9	199.6	331.5	3	1	1	B	0	0	1	0	1	1	0	2.2	0
1154	147	860	35.3	536.2	305.9	512	289	53	34	60.8	18	152.1	562.7	320	4	1	1	B	1	0	0	0	0	0.2	0	3.4	1
1155	147	550	35.9	287.2	621.1	277	603	23	37	40.1	17.5	74.7	279.3	650	5	1	1	B	0	0	1	0	1	5.3	1	2.3	0
1156	147	1014	33.6	429	650.5	399	638	64	25	64.5	20	9.6	458.6	645.5	6	1	1	C	0	0	0	1	1	0.1	0	3.2	1
1157	147	432	34.9	286.5	849.9	273	836	32	25	34.5	15.9	143.7	310.7	867.7	7	1	1	D	0	0	0	1	1	1	0	2.2	0
1158	147	781	33.2	371.1	853.3	353	838	36	31	40	24.9	32.5	345.8	869.5	8	1	1	C	0	0	0	1	1	0.4	0	1.6	0
1159	148	711	33.7	196.8	122.7	175	107	39	34	45.8	19.8	139	174.1	103	1	1	1	B	0	0	1	0	1	0.9	0	2.3	1
1160	148	699	34	369.1	154.5	345	138	41	31	43.1	20.7	38.5	345.7	173.2	2	1	1	A	0	0	1	0	1	1.9	1	2.1	0
1161	148	429	35.9	200.6	300	192	286	19	31	31.6	17.3	75.1	192.9	329	3	1	1	B	0	0	1	0	1	0.2	0	1.8	0
1162	148	883	34.6	537.6	300.3	510	290	55	20	58.7	19.2	178.8	507.6	299.7	4	1	1	B	1	0	0	0	0	0.6	0	3.1	1
1163	148	1013	33.9	449.6	632.1	428	601	46	56	67.2	19.2	54	467.2	607.8	6	1	1	D	0	1	0	0	0	2.8	1	3.5	0
1164	148	614	33.7	286.7	845	273	827	26	41	42.8	18.3	119.2	301.3	871.1	7	1	1	D	0	0	0	1	1	0.5	0	2.3	1
1165	148	814	33.5	371.1	853.3	353	837	36	35	41.8	24.8	38	347.4	871.7	8	1	1	C	0	0	0	1	1	0	0	1.7	0
1166	149	668	33.6	197.7	118.8	179	105	36	28	39.6	21.5	147.6	172.4	102.7	1	1	1	B	0	0	1	0	1	0.4	0	1.8	0
1167	149	681	34.2	369.7	154.4	345	139	42	29	41.9	20.7	33.6	344.7	171	2	1	1	A	0	0	1	0	1	0.1	0	2	0
1168	149	443	36.3	200.7	303.9	184	292	30	21	31.8	17.7	19.6	172.4	313.9	3	1	1	B	0	0	1	0	1	0.4	0	1.8	0
1169	149	754	35.1	541.5	299.9	516	290	49	21	53.1	18.1	173.5	511.7	296.5	4	1	1	B	1	0	0	0	0	0.4	0	2.9	1
1170	149	1015	34.2	471.4	613.4	446	587	57	50	72.3	17.9	39.5	494.6	594.3	6	1	1	B	1	0	0	0	0	2.9	1	4	0
1171	149	642	33.6	289.2	842.4	271	824	33	35	39.8	20.6	51.3	270.5	865.8	7	1	1	D	0	0	0	1	1	0.4	0	1.9	0
1172	149	807	33.3	371	852.8	346	838	44	27	41.8	24.6	14.7	342	860.4	8	1	1	C	0	0	0	1	1	0	0	1.7	0
1173	150	665	33.7	197.7	118.9	179	105	36	28	40.4	20.9	146.5	172.7	102.4	1	1	1	B	0	0	1	0	1	0	0	1.9	0
1174	150	688	34	369.8	154	346	139	41	28	41.4	21.2	32.6	344.6	170.2	2	1	1	A	0	0	1	0	1	0	0	2	0
1175	150	502	36.5	156.4	312.5	125	304	56	15	55.8	11.5	4.8	126.5	315.1	3	1	1	A	1	0	0	0	0	4.6	1	4.9	0
1176	150	828	35.4	530.9	304.2	511	288	39	38	47.8	22.1	141.3	554.3	322.9	4	1	1	B	1	0	0	0	0	1.2	1	2.2	0
1177	150	548	34.7	281	634.8	257	621	40	30	44.7	15.6	145.2	256.3	617.7	5	1	1	D	0	0	0	1	1	19.6	1	2.9	0
1178	150	957	34.6	482.2	606.6	455	581	56	46	68.8	17.7	36	506.5	589	6	1	1	B	1	0	0	0	0	1.3	1	3.9	0
1179	150	572	34.2	247.8	838	223	827	48	21	49.4	14.7	166	218.7	830.7	7	1	1	D	0	0	0	1	1	4.2	1	3.4	0
1180	150	824	33.3	369.9	851.2	346	839	44	26	42.8	24.5	169	340.5	845.5	8	1	1	C	0	0	0	1	1	0.2	0	1.7	0
1181	151	652	33.8	198.1	119.3	180	105	35	28	39.7	20.9	146.5	173	102.7	1	1	1	B	0	0	1	0	1	0.1	0	1.9	0
1182	151	806	34.2	353.1	180.5	341	157	27	55	55.7	18.4	70.7	343.2	208.8	2	1	1	C	0	0	0	1	1	3.2	1	3	0
1183	151	417	36.1	144.4	308.9	129	298	31	22	33.1	16	32.3	169.8	292.9	3	1	1	A	1	0	0	0	0	1.3	1	2.1	0
1184	151	832	35.7	532	305.1	511	288	41	41	51.4	20.6	139.7	554.9	324.5	4	1	1	B	1	0	0	0	0	0.1	0	2.5	1
1185	151	501	34.9	270.7	632.3	260	617	23	34	36	17.7	63	257.1	659	5	1	1	D	0	0	0	1	1	1.1	1	2	0
1186	151	995	34.5	482.5	608.7	454	588	63	40	72.6	17.4	28.8	508.8	594.3	6	1	1	B	1	0	0	0	0	0.2	0	4.2	1
1187	151	570	33.9	217.9	832.9	197	822	40	22	40	18.1	161.9	189.3	823.6	7	1	1	D	0	0	0	1	1	3.1	1	2.2	0
1188	151	749	33.9	361.5	842.3	334	830	52	26	53.9	17.7	160	333.3	832.1	8	1	1	C	0	0	0	1	1	1.2	1	3	0
1189	152	681	33.7	198	120.2	174	109	42	25	43.1	20.1	155.2	170.8	107.7	1	1	1	B	0	0	1	0	1	0.1	0	2.1	0
1190	152	714	34.3	357.2	180.7	345	160	26	46	47.5	19.1	68.6	346.3	208.6	2	1	1	C	0	0	0	1	1	0.4	0	2.5	1
1191	152	436	36.2	144.3	308.5	129	297	31	24	32.6	17	32.1	118.9	324.4	3	1	1	A	1	0	0	0	0	0	0	1.9	0
1192	152	830	35.4	532.2	305.4	512	288	40	41	50.8	20.8	138.5	554.7	325.3	4	1	1	B	1	0	0	0	0	0	0	2.4	1
1193	152	554	34.5	271	647.9	256	631	29	34	40.1	17.6	53.2	253	671.9	5	1	1	D	0	0	0	1	1	1.6	1	2.3	0
1194	152	991	34.8	507.5	606.7	473	598	76	18	75	16.8	0.9	537.5	606.3	6	1	1	B	1	0	0	0	0	2.6	1	4.5	0
1195	152	541	34	218	832.2	201	815	35	30	40.3	17.1	148.5	192.4	816.5	7	1	1	D	0	0	0	1	1	0.1	0	2.4	1
1196	152	699	34.2	349.3	833.9	336	809	27	45	47.1	18.9	110.1	339	805.7	8	1	1	C	0	0	0	1	1	1.5	1	2.5	0
1197	153	686	34.4	113.5	120.5	90	107	44	24	43.7	20	17.7	84.9	129.7	1	1	1	A	1	0	0	0	0	8.6	1	2.2	0
1198	153	682	34.3	360	179	343	161	31	36	41.4	21	60.6	345.2	205.1	2	1	1	C	0	0	0	1	1	0.3	0	2	0
1199	153	420	36.5	145	308.1	131	297	29	23	31.2	17.1	33.1	170.1	291.8	3	1	1	A	1	0	0	0	0	0.1	0	1.8	0
1200	153	798	35.5	531.3	304.2	512	288	39	34	46	22.1	142.7	555.2	322.4	4	1	1	B	1	0	0	0	0	0.2	0	2.1	0
1201	153	530	35	261.8	649.4	244	634	36	29	41.6	16.2	145.3	237.2	632.3	5	1	1	D	0	0	0	1	1	0.9	0	2.6	1
1202	153	972	35	508.4	607.5	475	599	74	19	74.6	16.6	3.5	538.3	605.6	6	1	1	B	1	0	0	0	0	0.1	0	4.5	1
1203	153	495	34.4	228.2	829.9	214	809	31	37	46.1	13.7	128.5	209.5	806.4	7	1	1	D	0	0	0	1	1	1.1	1	3.4	0
1204	153	806	33.8	358.2	848.6	333	833	44	33	48.4	21.2	142.5	334.4	830.3	8	1	1	C	0	0	0	1	1	1.8	1	2.3	0
1205	154	801	34.5	103.2	111.3	77	96	52	28	58	17.6	162.8	74.5	102.5	1	1	1	A	1	0	0	0	0	1.4	1	3.3	0
1206	154	667	34.3	362.2	177.5	341	161	38	32	43.6	19.5	43.1	340.3	198	2	1	1	C	0	0	0	1	1	0.3	0	2.2	0
1207	154	416	36.3	142.2	309.8	123	301	37	17	38.1	13.9	12.8	113	316.5	3	1	1	A	1	0	0	0	0	0.3	0	2.7	1
1208	154	789	34.3	510.2	313.2	481	303	53	22	50.3	20	174.2	480.4	310.2	4	1	1	B	1	0	0	0	0	2.3	1	2.5	0
1209	154	521	34.3	268.5	656.7	255	642	28	30	35	18.9	50	287.8	633.7	5	1	1	D	0	0	0	1	1	1	1	1.8	0
1210	154	1034	34.6	516.7	598.3	485	569	65	48	72.2	18.2	28.1	543.2	584.1	6	1	1	B	1	0	0	0	0	1.3	1	4	0
1211	154	583	34	233.4	836.4	223	813	24	40	40.8	18.2	113.4	221.5	808.8	7	1	1	D	0	0	0	1	1	0.8	0	2.2	0
1212	154	821	33.5	363.4	853.9	337	842	46	26	44.1	23.7	170.3	333.9	848.8	8	1	1	C	0	0	0	1	1	0.8	0	1.9	0
1213	155	686	34.2	107.8	116.9	88	103	38	26	38.4	22.7	21.8	79.9	128.1	1	1	1	A	1	0	0	0	0	0.7	0	1.7	0
1214	155	717	34.7	360	179.1	342	162	35	36	43.8	20.8	49	340.4	201.8	2	1	1	C	0	0	0	1	1	0.3	0	2.1	0
1215	155	419	35.4	125.3	313.3	108	305	33	16	34	15.7	4.3	95.4	315.6	3	1	1	A	1	0	0	0	0	1.8	1	2.2	0
1216	155	764	34.3	508	311.1	483	300	47	24	47.1	20.6	165.8	478.9	303.7	4	1	1	B	1	0	0	0	0	0.3	0	2.3	0
1217	155	498	34.7	265.6	662.8	252	649	28	28	33.1	19.2	45.6	286.5	641.3	5	1	1	D	0	0	0	1	1	0.7	0	1.7	0
1218	155	928	34.4	507.5	601.3	479	585	59	31	65.1	18.2	20.3	535.7	590.9	6	1	1	B	1	0	0	0	0	1	0	3.6	1
1219	155	641	34.2	260.5	805.4	243	780	39	47	59.1	13.8	51.3	279.3	782	7	1	1	B	0	0	1	0	1	4.2	1	4.3	0
1220	155	822	33.2	375.6	858.9	353	846	42	27	40.5	25.8	177.6	345.7	857.6	8	1	1	C	0	0	0	1	1	1.3	1	1.6	0
1221	156	811	34.8	89.1	136	77	113	27	55	52.5	19.7	79.3	83.5	165.5	1	1	1	A	1	0	0	0	0	2.7	1	2.7	0
1222	156	597	34.5	361.7	176.3	340	162	38	27	38.3	19.8	33.3	336.7	192.8	2	1	1	C	0	0	0	1	1	0.3	0	1.9	0
1223	156	473	36.3	123.9	314.7	106	305	35	19	35.2	17.1	172	94.2	310.5	3	1	1	A	1	0	0	0	0	0.2	0	2.1	0
1224	156	757	34.7	508	310.8	483	300	47	24	47.3	20.4	164.9	479.1	303	4	1	1	B	1	0	0	0	0	0	0	2.3	1
1225	156	482	34.8	264.7	663.7	249	655	33	18	34.6	17.7	4.1	294.7	661.5	5	1	1	D	0	0	0	1	1	0.1	0	1.9	0
1226	156	923	34.3	523.2	600	498	585	48	33	49	24	159.2	495.1	589.3	6	1	1	B	1	0	0	0	0	1.6	1	2	0
1227	156	678	33.8	276.6	780	258	750	39	54	62	13.9	55.5	293.6	755.3	7	1	1	B	0	0	1	0	1	3.1	1	4.5	0
1228	156	945	33.4	369.3	857.8	341	842	53	33	52.6	22.9	25	342.1	870.5	8	1	1	C	0	0	0	1	1	0.7	0	2.3	0
1229	157	677	34.4	87.8	142.9	77	120	21	47	47	18.3	84.7	85	172.8	1	1	1	A	1	0	0	0	0	0.7	0	2.6	1
1230	157	601	34.4	361	176.5	340	163	37	26	37.1	20.6	26.8	334.2	190.1	2	1	1	C	0	0	0	1	1	0.1	0	1.8	0
1231	157	394	36	123.9	315.2	107	308	32	16	32.6	15.4	172.5	94.1	311.3	3	1	1	A	1	0	0	0	0	0.1	0	2.1	0
1232	157	755	34.6	507.8	310.8	483	299	46	25	47.1	20.4	164.2	478.9	302.7	4	1	1	B	1	0	0	0	0	0	0	2.3	1
1233	157	497	34.5	263.8	665	248	655	33	20	34.1	18.6	178	293.8	666	5	1	1	D	0	0	0	1	1	0.2	0	1.8	0
1234	157	955	34.2	527.9	605.4	500	591	56	33	60.3	20.2	158.5	555.8	616.5	6	1	1	B	1	0	0	0	0	0.7	0	3	1
1235	157	610	34.5	271.1	791	255	768	38	44	54.8	14.2	51.8	289.6	767.4	7	1	1	B	0	0	1	0	1	1.3	1	3.9	0
1236	157	957	33.6	367.4	860.4	336	844	57	35	57	21.4	29	341.1	875	8	1	1	C	0	0	0	1	1	0.3	0	2.7	1
1237	158	315	34.8	85.8	138.2	77	126	18	25	25.2	15.9	55.4	68.8	162.9	1	1	1	A	1	0	0	0	0	0.5	0	1.6	0
1238	158	737	34.4	361	178.3	338	163	42	28	42.4	22.1	24	333.6	190.5	2	1	1	C	0	0	0	1	1	0.2	0	1.9	0
1239	158	517	35.8	124.6	314.9	110	302	33	24	34.4	19.1	155.1	151.9	327.5	3	1	1	A	1	0	0	0	0	0.1	0	1.8	0
1240	158	824	34.4	503.2	311.6	468	302	62	21	58.4	18	177.3	473.2	310.2	4	1	1	B	1	0	0	0	0	0.5	0	3.3	1
1241	158	444	34.9	265.4	659.6	250	650	32	18	32.9	17.2	174.1	295.2	662.8	5	1	1	D	0	0	0	1	1	0.6	0	1.9	0
1242	158	935	34.5	533.1	606.4	509	591	48	34	52.1	22.9	154.7	560.2	619.2	6	1	1	B	1	0	0	0	0	0.5	0	2.3	0
1243	158	614	34.2	210.5	793.5	181	786	53	17	50.7	15.4	177.1	180.5	792	7	1	1	B	0	0	1	0	1	6.2	1	3.3	0
1244	158	818	33.8	364.4	865.6	335	848	49	31	50.1	20.8	33	339.3	881.9	8	1	1	C	0	0	0	1	1	0.6	0	2.4	1
1245	159	584	34.2	86.2	129.6	77	111	19	38	38.5	19.3	94.3	88.5	159.5	1	1	1	A	1	0	0	0	0	0.9	0	2	0
1246	159	629	34.4	365.2	173.5	344	160	38	25	38.1	21	21.8	337.3	184.6	2	1	1	C	0	0	0	1	1	0.7	0	1.8	0
1247	159	433	36.1	123.3	314.9	106	305	34	20	36.5	15.1	160.8	94.9	305.1	3	1	1	A	1	0	0	0	0	0.1	0	2.4	1
1248	159	821	34.5	502.9	311.6	467	302	63	21	59.2	17.7	177.6	473	310.3	4	1	1	B	1	0	0	0	0	0	0	3.4	1
1249	159	593	34.4	275.4	654.1	258	635	40	38	52.1	14.5	43.8	297.1	633.3	5	1	1	D	0	0	0	1	1	1.2	1	3.6	0
1250	159	847	34.4	527.9	603.9	506	588	43	32	46.3	23.3	153	501.2	590.3	6	1	1	B	1	0	0	0	0	0.6	0	2	0
1251	159	777	34.1	178.4	801.5	140	791	71	19	71.2	13.9	7.4	148.7	805.4	7	1	1	A	1	0	0	0	0	3.4	1	5.1	0
1252	159	698	34.4	362.3	867.8	333	852	50	27	50.3	17.7	26.7	335.5	881.2	8	1	1	C	0	0	0	1	1	0.3	0	2.8	1
1253	160	680	35.1	140	130.6	115	123	60	17	56.9	15.2	4	169.9	128.5	1	1	1	A	1	0	0	0	0	5.5	1	3.7	0
1254	160	636	34	370.7	159.6	358	144	26	33	34.7	23.4	69.4	360.1	187.7	2	1	1	C	0	0	0	1	1	1.5	1	1.5	0
1255	160	427	35.8	124.7	315.7	108	308	32	17	33.5	16.2	170.3	95.1	310.7	3	1	1	A	1	0	0	0	0	0.2	0	2.1	0
1256	160	835	34.4	503	311.6	468	302	61	21	59.1	18	177.5	473	310.3	4	1	1	B	1	0	0	0	0	0	0	3.3	1
1257	160	576	34.4	260.3	645.6	242	625	34	40	49.8	14.7	132	240.2	623.3	5	1	1	D	0	0	0	1	1	1.8	1	3.4	0
1258	160	837	34.3	527.4	603.3	506	588	42	31	44.4	24	154	500.4	590.1	6	1	1	B	1	0	0	0	0	0.1	0	1.9	0
1259	160	813	34.4	169.9	799.5	131	792	72	16	70.9	14.6	177.3	140	798.1	7	1	1	A	1	0	0	0	0	0.9	0	4.9	1
1260	160	860	34	362.4	866.3	332	850	55	29	57.8	18.9	24	334.9	878.5	8	1	1	C	0	0	0	1	1	0.2	0	3.1	1
1261	161	613	34.7	177.9	132.6	158	118	41	33	45	17.3	148.5	203.5	148.2	1	1	1	A	1	0	0	0	0	3.9	1	2.6	0
1262	161	732	33.6	363.3	168.8	351	145	24	44	41.8	22.3	96.8	359.8	139	2	1	1	C	0	0	0	1	1	1.2	1	1.9	0
1263	161	412	35.8	125.3	315.9	109	308	32	17	33	15.9	171.9	95.6	311.7	3	1	1	A	1	0	0	0	0	0.1	0	2.1	0
1264	161	851	34.4	502.4	311.7	466	302	64	21	60.3	18	177.5	472.4	310.4	4	1	1	B	1	0	0	0	0	0.1	0	3.4	1
1265	161	570	35	212.2	604	189	586	44	34	51.5	14.1	145.7	187.5	587.1	5	1	1	B	0	0	1	0	1	6.5	1	3.7	0
1266	161	834	34.3	527.1	603	506	588	42	30	44.4	23.9	154.9	499.9	590.3	6	1	1	B	1	0	0	0	0	0	0	1.9	0
1267	161	487	35.5	190.1	798.3	168	782	47	26	47.5	13	158.8	218.1	809.2	7	1	1	A	1	0	0	0	0	2.1	1	3.6	0
1268	161	758	33.6	364.6	865.8	338	850	49	29	52.4	18.4	28.1	338.2	879.9	8	1	1	C	0	0	0	1	1	0.2	0	2.8	1
1269	162	730	33.9	182.4	141	169	120	25	48	46.7	19.9	104	189.7	170.1	1	1	1	A	1	0	0	0	0	1	0	2.3	1
1270	162	896	33.5	443	137.5	417	126	58	23	55.9	20.4	0.6	473	137.1	2	1	1	A	0	0	1	0	1	8.7	1	2.7	0
1271	162	449	35.4	124.7	314.8	107	307	34	17	35.3	16.2	172.8	95	311.1	3	1	1	A	1	0	0	0	0	0.1	0	2.2	0
1272	162	851	34.4	502.5	311.6	466	302	64	21	60.5	17.9	177.8	472.5	310.4	4	1	1	B	1	0	0	0	0	0	0	3.4	1
1273	162	547	34.9	190	576.9	170	559	39	34	49.6	14	138.9	167.4	557.1	5	1	1	A	1	0	0	0	0	3.6	1	3.5	0
1274	162	867	34.4	528.1	603.1	506	587	44	34	46.8	23.6	153.7	555	616.4	6	1	1	B	1	0	0	0	0	0.1	0	2	0
1275	162	562	33.9	203.8	794.9	185	781	37	26	39.5	18.1	150	177.8	779.9	7	1	1	B	0	0	1	0	1	1.4	1	2.2	0
1276	162	807	33.3	404.5	827.3	382	808	48	37	53.2	19.3	34	429.4	810.5	8	1	1	C	0	0	0	1	1	5.7	1	2.8	0
1277	163	705	34.4	181.2	139.9	168	119	25	47	46.5	19.3	103.7	188.3	169	1	1	1	A	1	0	0	0	0	0.2	0	2.4	1
1278	163	914	34.4	525.4	129.6	497	116	65	25	61.7	18.9	169.7	554.9	135	2	1	1	B	1	0	0	0	0	8.4	1	3.3	0
1279	163	428	35	123.7	312	107	303	33	18	33.7	16.2	13.2	94.5	318.9	3	1	1	A	1	0	0	0	0	0.3	0	2.1	0
1280	163	865	34.4	502.5	311.5	466	302	64	21	60.6	18.2	177.9	472.5	310.4	4	1	1	B	1	0	0	0	0	0	0	3.3	1
1281	163	908	34.2	529.5	603.2	506	588	54	28	51.9	22.3	160.7	557.8	613.2	6	1	1	B	1	0	0	0	0	0.1	0	2.3	1
1282	163	593	34.1	199.7	796.4	173	788	49	18	46	16.4	178.8	169.8	795.7	7	1	1	B	0	0	1	0	1	0.4	0	2.8	1
1283	163	868	34.5	493	783.4	467	764	52	34	53.4	20.7	22.8	520.7	771.8	8	1	1	B	1	0	0	0	0	10.1	1	2.6	0
1284	164	667	34.4	181.2	138.9	168	119	24	47	46	18.4	105.7	189.3	167.8	1	1	1	A	1	0	0	0	0	0.1	0	2.5	1
1285	164	796	34.3	521.8	129.3	499	116	49	26	48.4	20.9	163.2	550.5	138	2	1	1	B	1	0	0	0	0	0.4	0	2.3	1
1286	164	432	35.5	123.2	309	109	299	31	22	32.9	16.7	26.9	150	295.4	3	1	1	A	1	0	0	0	0	0.3	0	2	0
1287	164	859	34.4	502.4	311.4	467	302	63	21	60.7	18	177.9	472.4	310.3	4	1	1	B	1	0	0	0	0	0	0	3.4	1
1288	164	512	35.1	195.3	579.2	173	567	41	26	43.1	15.1	154.3	168.3	566.2	5	1	1	B	0	0	1	0	1	34.2	1	2.8	0
1289	164	895	34.3	529.3	604.6	506	590	47	32	49.7	22.9	156.7	556.9	616.5	6	1	1	B	1	0	0	0	0	0.1	0	2.2	0
1290	164	665	34.1	188.9	808.2	166	791	44	41	53.4	15.9	41.5	166.4	828	7	1	1	C	0	1	0	0	0	1.6	1	3.4	0
1291	164	891	34.3	496	786.5	469	776	57	23	55.3	20.5	8.8	525.7	781.9	8	1	1	B	1	0	0	0	0	0.4	0	2.7	1
1292	165	601	34.5	180.7	133.2	167	117	26	36	37.4	20.5	120.5	195.9	159	1	1	1	A	1	0	0	0	0	0.6	0	1.8	0
1293	165	940	34.2	558	142.1	540	116	29	52	53	22.6	82.3	554	171.8	2	1	1	B	1	0	0	0	0	3.9	1	2.3	0
1294	165	424	35.8	121.7	308.2	111	296	25	27	29.8	18.1	51.4	140.4	284.8	3	1	1	A	1	0	0	0	0	0.2	0	1.6	0
1295	165	844	34.4	502.9	311.4	468	302	61	21	58.8	18.3	177.6	473	310.2	4	1	1	B	1	0	0	0	0	0.1	0	3.2	1
1296	165	663	35.3	168.6	594	140	582	52	24	53.4	15.8	15.3	139.7	601.9	5	1	1	A	1	0	0	0	0	3.1	1	3.4	0
1297	165	938	34.3	530.5	603.8	507	589	47	32	48.5	24.6	158.3	558.4	614.9	6	1	1	B	1	0	0	0	0	0.2	0	2	0
1298	165	708	34	174	820.8	144	803	55	35	63	14.3	31.1	148.3	836.3	7	1	1	C	0	1	0	0	0	2	1	4.4	0
1299	165	967	33.9	543.3	790.8	521	774	44	37	50.4	24.4	147.5	568.6	807	8	1	1	B	1	0	0	0	0	4.8	1	2.1	0
1300	166	724	34.6	189.6	194.5	172	171	31	50	51.4	17.9	68.2	178.4	222.3	1	1	1	C	0	1	0	0	0	6.3	1	2.9	0
1301	166	825	33.8	558.4	145.5	536	118	33	49	51.5	20.4	72.3	567.5	116.9	2	1	1	B	1	0	0	0	0	0.4	0	2.5	1
1302	166	424	35.9	120.9	310.3	111	298	23	27	28.2	19.1	73.5	112.3	339.1	3	1	1	A	1	0	0	0	0	0.2	0	1.5	0
1303	166	856	34.4	502.3	311.5	466	302	64	21	60.7	18	177.9	472.3	310.4	4	1	1	B	1	0	0	0	0	0.1	0	3.4	1
1304	166	665	35.1	165.2	597	141	584	48	31	50.2	16.9	24	137.8	609.2	5	1	1	A	1	0	0	0	0	0.5	0	3	1
1305	166	1080	34.4	539.6	609.8	514	592	50	41	57.3	24	146.4	564.6	626.4	6	1	1	B	1	0	0	0	0	1.1	1	2.4	0
1306	166	651	34.2	174.7	820.2	146	804	51	30	55.8	14.9	28.3	148.3	834.4	7	1	1	C	0	1	0	0	0	0.1	0	3.8	1
1307	166	949	34.8	554.7	788.5	540	764	25	52	53.1	22.8	96.4	558	818.3	8	1	1	B	1	0	0	0	0	1.2	1	2.3	0
1308	167	581	34.9	187.7	191.5	177	171	24	47	47.3	15.6	70	177.4	219.7	1	1	1	C	0	1	0	0	0	0.4	0	3	1
1309	167	717	33.8	560.7	143.6	545	117	24	49	51	17.9	81.2	565.3	114	2	1	1	B	1	0	0	0	0	0.3	0	2.9	1
1310	167	436	36.1	119.7	308.9	107	297	28	26	32.5	17.1	43.7	141.4	288.2	3	1	1	A	1	0	0	0	0	0.2	0	1.9	0
1311	167	796	34.4	504.7	311.2	475	300	55	23	54.6	18.6	170.7	475.1	306.4	4	1	1	B	1	0	0	0	0	0.2	0	2.9	1
1312	167	479	35.2	170.9	590.1	160	575	23	33	33.2	18.4	69.4	160.4	618.1	5	1	1	A	1	0	0	0	0	0.9	0	1.8	0
1313	167	769	34.5	553.9	620.9	538	601	26	47	45.5	21.5	101.9	560.1	650.3	6	1	1	B	1	0	0	0	0	1.8	1	2.1	0
1314	167	659	34.2	174.4	820.3	146	804	51	30	56.2	14.9	27.9	147.9	834.3	7	1	1	C	0	1	0	0	0	0	0	3.8	1
1315	167	787	34.3	557.5	794.1	545	765	20	56	60.7	16.5	88.7	558.2	764.1	8	1	1	B	1	0	0	0	0	0.6	0	3.7	1
1316	168	591	34.2	194.8	186.5	181	171	29	31	36.2	20.8	126.8	212.7	210.6	1	1	1	C	0	1	0	0	0	0.9	0	1.7	0
1317	168	604	33.9	561.5	135.3	550	112	19	43	46.2	16.6	82.6	565.4	105.6	2	1	1	B	1	0	0	0	0	0.8	0	2.8	1
1318	168	379	36.1	121.1	310.1	113	296	18	29	29.9	16.2	77.6	114.6	339.4	3	1	1	A	1	0	0	0	0	0.2	0	1.8	0
1319	168	770	34.3	507.4	311.9	483	300	47	25	48.5	20.2	167.6	478.1	305.4	4	1	1	B	1	0	0	0	0	0.3	0	2.4	1
1320	168	626	34.5	184.1	604.9	174	580	18	56	55.3	14.4	96.9	187.7	634.7	5	1	1	A	1	0	0	0	0	2	1	3.8	0
1321	168	902	33.8	553	623.3	537	602	27	48	48.8	23.5	99.3	557.9	652.9	6	1	1	B	1	0	0	0	0	0.3	0	2.1	0
1322	168	660	34.1	174.4	820.3	146	804	51	30	56.5	14.9	28	147.9	834.4	7	1	1	C	0	1	0	0	0	0	0	3.8	1
1323	168	898	34.2	557	801.9	546	768	19	68	69.3	16.5	86.5	555.2	831.8	8	1	1	B	1	0	0	0	0	0.8	0	4.2	1
1324	169	693	34.4	262.5	184.8	238	177	58	18	54.9	16.1	5.2	292.4	182.1	1	1	1	D	0	0	0	1	1	6.9	1	3.4	0
1325	169	730	33.6	559.3	156.8	547	132	22	51	49.4	18.8	75.9	552	185.9	2	1	1	B	1	0	0	0	0	2.2	1	2.6	0
1326	169	371	36.1	120.5	310.6	112	297	18	28	29.7	15.9	80.8	115.7	340.3	3	1	1	A	1	0	0	0	0	0.1	0	1.9	0
1327	169	843	34.4	505.5	311.8	473	300	59	25	56.8	18.9	10.3	475.9	317.2	4	1	1	B	1	0	0	0	0	0.2	0	3	1
1328	169	522	34.8	191.8	623.8	170	609	39	28	42.5	15.7	35	167.2	641.1	5	1	1	A	1	0	0	0	0	2.1	1	2.7	0
1329	169	817	34.1	553.7	621.7	540	600	24	42	45.1	23.1	88.3	554.6	591.7	6	1	1	B	1	0	0	0	0	0.2	0	2	0
1330	169	717	34.6	169.5	816.3	135	804	65	23	67.7	13.5	14.6	140.5	823.8	7	1	1	C	0	1	0	0	0	0.6	0	5	1
1331	169	1006	33.2	550.1	828	525	795	40	61	62.1	20.6	57.6	534.1	853.4	8	1	1	D	0	1	0	0	0	2.8	1	3	0
1332	170	676	34.2	270.2	181.5	250	159	37	38	46	18.7	39.8	293.3	162.3	1	1	1	D	0	0	0	1	1	0.9	0	2.5	1
1333	170	641	34	560.8	155.8	547	132	22	43	44.5	18.4	81.5	565.3	126.1	2	1	1	B	1	0	0	0	0	0.2	0	2.4	1
1334	170	421	35.7	120.9	309.7	105	299	32	21	34.9	15.4	25.4	148	296.8	3	1	1	A	1	0	0	0	0	0.1	0	2.3	0
1335	170	771	34.3	506.8	311.4	485	299	43	26	44.9	21.9	162.2	478.2	302.3	4	1	1	B	1	0	0	0	0	0.1	0	2.1	0
1336	170	806	34.1	123.5	592	90	581	62	25	66.3	15.5	164.3	94.6	583.9	5	1	1	A	1	0	0	0	0	7.7	1	4.3	0
1337	170	776	34	552.1	632.9	527	609	37	41	43.7	22.6	60.3	537.2	658.9	6	1	1	D	0	1	0	0	0	1.2	1	1.9	0
1338	170	536	33.5	202	809.4	184	799	35	21	34.1	20	5.4	172.2	812.2	7	1	1	D	0	0	0	1	1	3.4	1	1.7	0
1339	170	1113	32.9	508.1	837.9	477	822	57	32	54.9	25.8	162.6	479.5	829	8	1	1	D	0	1	0	0	0	4.4	1	2.1	0
1340	171	690	33.5	290.2	138.5	281	116	21	43	42.9	20.5	98.2	285.9	108.8	1	1	1	B	0	0	1	0	1	4.8	1	2.1	0
1341	171	739	33.9	555.7	159.8	532	139	37	35	37.5	25.1	37.6	531.9	178.1	2	1	1	D	0	1	0	0	0	0.7	0	1.5	0
1342	171	425	35.6	121.2	310.1	104	300	34	20	35.9	15.1	22.2	93.4	321.4	3	1	1	A	1	0	0	0	0	0	0	2.4	1
1343	171	758	34.4	506.9	311.1	488	295	37	32	41.7	23.1	148.9	481.2	295.6	4	1	1	B	1	0	0	0	0	0	0	1.8	0
1344	171	790	34.4	135	590.3	120	561	31	51	52.4	19.2	114.3	122.7	563	5	1	1	A	1	0	0	0	0	1.2	1	2.7	0
1345	171	798	33.8	551.7	631.6	528	608	36	42	45.8	22.2	61.6	537.4	658	6	1	1	D	0	1	0	0	0	0.1	0	2.1	0
1346	171	562	33.7	203.5	807.4	183	795	38	23	38.7	18.5	22.3	175.8	818.8	7	1	1	B	0	0	1	0	1	0.3	0	2.1	0
1347	171	975	33	512.9	836.8	492	814	42	41	50.5	24.6	137.5	490.8	816.5	8	1	1	D	0	1	0	0	0	0.5	0	2.1	0
1348	172	699	34	283.3	127.7	271	105	26	44	47.4	18.8	110.3	272.9	99.5	1	1	1	B	0	0	1	0	1	1.3	1	2.5	0
1349	172	635	34.1	555	162.9	532	149	37	26	34.9	23.2	12.4	525.7	169.4	2	1	1	D	0	1	0	0	0	0.3	0	1.5	0
1350	172	514	35.1	120.7	312.1	103	300	36	25	40	16.4	28.8	147	297.6	3	1	1	A	1	0	0	0	0	0.2	0	2.4	1
1351	172	772	34.3	506.8	310.8	488	294	37	33	42.1	23.3	146.8	481.7	294.4	4	1	1	B	1	0	0	0	0	0	0	1.8	0
1352	172	738	34	147.4	595	133	575	31	40	43.8	21.4	61.1	161.9	568.7	5	1	1	A	1	0	0	0	0	1.4	1	2	0
1353	172	807	33.7	555.1	630.5	544	606	20	52	51	20.1	89.4	554.8	660.5	6	1	1	B	1	0	0	0	0	0.4	0	2.5	1
1354	172	685	33.6	203.7	810.5	191	792	29	47	47.6	18.3	61	189.2	836.7	7	1	1	D	0	0	0	1	1	0.3	0	2.6	1
1355	172	983	33.5	508.2	822.1	482	797	44	50	57.8	21.6	125.7	490.7	797.8	8	1	1	D	0	1	0	0	0	1.6	1	2.7	0
1356	173	376	36.1	278.6	104.4	266	91	23	28	32.4	14.8	114.2	290.9	131.8	1	1	1	B	0	0	1	0	1	2.4	1	2.2	0
1357	173	651	33.9	553.5	164.3	532	151	37	26	38.4	21.6	30.2	527.6	179.4	2	1	1	D	0	1	0	0	0	0.2	0	1.8	0
1358	173	444	35.6	122.2	311.2	104	301	35	20	36.3	15.6	19.8	94	321.4	3	1	1	A	1	0	0	0	0	0.2	0	2.3	1
1359	173	782	34.2	507	310.3	489	293	36	33	41.5	24	144.7	482.5	293	4	1	1	B	1	0	0	0	0	0.1	0	1.7	0
1360	173	607	35	176.4	590.3	156	579	49	20	47.7	16.2	173.8	206.3	593.6	5	1	1	A	1	0	0	0	0	3	1	2.9	0
1361	173	742	33.6	555	632.6	542	609	22	44	47.4	19.9	83.4	558.4	602.8	6	1	1	D	0	1	0	0	0	0.2	0	2.4	1
1362	173	691	33.8	199.1	829.9	187	806	27	56	57.9	15.2	72.2	190	858.5	7	1	1	D	0	0	0	1	1	2	1	3.8	0
1363	173	839	33.4	515.9	830.6	500	806	32	46	51.8	20.6	117.1	502.2	803.9	8	1	1	D	0	1	0	0	0	1.2	1	2.5	0
1364	174	669	34.6	285.9	133	274	109	22	44	43	19.8	82.9	289.7	103.2	1	1	1	B	0	0	1	0	1	3	1	2.2	0
1365	174	618	33.6	556.3	162	542	146	27	33	35.8	22	50	537	185	2	1	1	D	0	1	0	0	0	0.4	0	1.6	0
1366	174	416	35.6	121.8	311	104	301	34	20	36.1	14.7	22.2	94.1	322.4	3	1	1	A	1	0	0	0	0	0	0	2.5	1
1367	174	746	34.4	507.8	311	492	293	33	34	40.3	23.6	138.5	485.4	291.1	4	1	1	B	1	0	0	0	0	0.1	0	1.7	0
1368	174	641	34.7	203.8	586.1	178	571	44	32	48.9	16.7	141.4	180.4	567.4	5	1	1	B	0	0	1	0	1	2.8	1	2.9	0
1369	174	656	34	553.4	635.2	535	616	29	35	35	23.9	69.2	564.1	607.2	6	1	1	D	0	1	0	0	0	0.3	0	1.5	0
1370	174	721	33.9	271.2	843.3	249	826	50	34	56	16.4	148.9	296.9	858.8	7	1	1	D	0	0	0	1	1	7.5	1	3.4	0
1371	174	1212	33.3	521	813.9	507	775	30	72	72.6	21.3	74.9	528.8	784.9	8	1	1	D	0	1	0	0	0	1.8	1	3.4	0
1372	175	690	34.3	280.9	129.9	259	115	39	33	44.3	19.8	137.8	258.7	109.7	1	1	1	B	0	0	1	0	1	0.6	0	2.2	0
1373	175	638	34	557.7	163.3	545	146	24	35	36.4	22.3	66.6	545.8	190.9	2	1	1	D	0	1	0	0	0	0.2	0	1.6	0
1374	175	412	35.7	121.3	311.1	104	301	33	20	35	15	21.3	93.4	322	3	1	1	A	1	0	0	0	0	0.1	0	2.3	1
1375	175	714	34.8	507.6	309.6	485	298	41	26	40.7	22.3	160.5	479.4	299.6	4	1	1	B	1	0	0	0	0	0.1	0	1.8	0
1376	175	574	34.7	204.2	579.5	185	568	38	24	38.1	19.2	19.2	175.8	589.4	5	1	1	B	0	0	1	0	1	0.7	0	2	0
1377	175	630	33.5	551.1	626.9	533	610	31	30	32.5	24.7	21.5	523.2	637.9	6	1	1	B	1	0	0	0	0	0.9	0	1.3	0
1378	175	594	34.6	282.5	850.5	266	834	36	35	45.7	16.6	135.9	304	871.4	7	1	1	D	0	0	0	1	1	1.4	1	2.8	0
1379	175	1393	33.2	539.8	785.3	513	750	52	62	73.6	24.1	46.2	560.6	763.7	8	1	1	B	1	0	0	0	0	3.5	1	3.1	0
1380	176	738	33.9	205.7	118.7	175	107	55	21	54.4	17.3	9	176	123.4	1	1	1	B	0	0	1	0	1	7.8	1	3.2	0
1381	176	703	34	551.6	166.1	525	151	44	27	44.3	20.2	24.7	524.4	178.6	2	1	1	D	0	1	0	0	0	0.7	0	2.2	0
1382	176	393	35.6	121.8	310.3	105	301	33	18	34.7	14.4	17.3	93.2	319.2	3	1	1	A	1	0	0	0	0	0.1	0	2.4	1
1383	176	897	34.5	483.1	314.6	459	295	50	49	60.8	18.8	39.7	460	333.7	4	1	1	B	1	0	0	0	0	2.6	1	3.2	0
1384	176	596	35	218.8	588.6	199	572	45	32	52.2	14.5	148.6	244.4	604.2	5	1	1	B	0	0	1	0	1	1.8	1	3.6	0
1385	176	605	34.4	555.1	630.6	540	608	24	40	40.5	19	74.1	563.4	601.7	6	1	1	B	1	0	0	0	0	0.6	0	2.1	0
1386	176	526	35.5	287.3	859	272	840	32	39	49.7	13.5	123.3	303.8	884	7	1	1	D	0	0	0	1	1	1	0	3.7	1
1387	176	1002	32.9	544.9	784.2	520	770	45	29	44.8	28.5	2.1	514.9	785.3	8	1	1	B	1	0	0	0	0	0.5	0	1.6	0
1388	177	731	34.4	113.7	119.4	88	106	49	26	49.9	18.7	163.8	84.8	111.1	1	1	1	A	1	0	0	0	0	9.4	1	2.7	0
1389	177	988	34.1	517.9	165	484	155	63	23	64.4	19.5	172.5	488.1	161.1	2	1	1	D	0	1	0	0	0	3.4	1	3.3	0
1390	177	475	35.7	122.4	311.6	107	300	33	26	35.5	17	35.5	146.8	294.2	3	1	1	A	1	0	0	0	0	0.2	0	2.1	0
1391	177	811	34.7	483.9	310.8	451	296	58	27	59.1	17.5	19.8	455.7	321	4	1	1	B	1	0	0	0	0	0.4	0	3.4	1
1392	177	516	35.5	274.1	627.7	256	620	42	17	40.5	16.2	7.6	303.9	623.7	5	1	1	B	0	0	1	0	1	6.9	1	2.5	0
1393	177	724	33.5	555.7	628.2	545	605	19	48	47.4	19.5	90.8	556.1	658.1	6	1	1	B	1	0	0	0	0	0.3	0	2.4	1
1394	177	528	35.9	289.9	862.2	275	842	29	37	43.8	15.3	119	275.3	835.9	7	1	1	D	0	0	0	1	1	0.4	0	2.9	1
1395	177	645	33.4	558.2	775.5	550	750	15	53	54.5	15.1	94.1	560.3	805.4	8	1	1	B	1	0	0	0	0	1.6	1	3.6	0
1396	178	785	34.5	112.7	116.9	92	97	44	34	48.2	20.7	153.3	85.9	103.5	1	1	1	A	1	0	0	0	0	0.3	0	2.3	1
1397	178	940	34	492	164	457	154	66	21	62.6	19.1	174.4	462.2	161	2	1	1	D	0	1	0	0	0	2.6	1	3.3	0
1398	178	527	35.6	121.9	311.9	106	300	34	26	37.5	17.9	34.3	146.7	295	3	1	1	A	1	0	0	0	0	0.1	0	2.1	0
1399	178	811	34.6	483.3	309.4	451	297	58	23	56.7	18.2	10.6	453.8	314.9	4	1	1	B	1	0	0	0	0	0.2	0	3.1	1
1400	178	518	35	275.5	621.7	259	605	31	30	38.8	17	39.6	298.6	602.6	5	1	1	B	0	0	1	0	1	0.6	0	2.3	0
1401	178	972	33.4	555.4	650.6	544	620	20	65	63.9	19.4	89.4	555.1	680.6	6	1	1	D	0	1	0	0	0	2.3	1	3.3	0
1402	178	567	35.6	288.3	861.2	274	840	29	39	47	15.3	117.8	274.3	834.6	7	1	1	D	0	0	0	1	1	0.2	0	3.1	1
1403	178	648	34.2	556.7	784	546	760	19	47	47.4	17.4	97.9	552.6	754.3	8	1	1	B	1	0	0	0	0	0.9	0	2.7	1
1404	179	891	34.6	109.5	114.1	89	91	46	40	51.7	22	145.7	134.3	131.1	1	1	1	A	1	0	0	0	0	0.4	0	2.4	1
1405	179	802	33.8	456.1	140.7	442	115	31	49	49.1	20.8	66.7	468	113.1	2	1	1	B	1	0	0	0	0	4.4	1	2.4	0
1406	179	409	35.6	122.8	309.5	109	299	30	23	33	15.8	29.3	149	294.8	3	1	1	A	1	0	0	0	0	0.3	0	2.1	0
1407	179	804	34.6	483.2	309.5	451	297	58	23	57.1	17.9	10.1	453.7	314.8	4	1	1	B	1	0	0	0	0	0	0	3.2	1
1408	179	571	35	282.6	631.2	266	615	30	39	43.1	16.9	128	301	654.9	5	1	1	B	0	0	1	0	1	1.2	1	2.5	0
1409	179	1046	33.4	554.5	653	543	623	21	64	64.1	20.8	89.6	554.4	683	6	1	1	D	0	1	0	0	0	0.3	0	3.1	1
1410	179	515	34.5	279.6	849.9	266	835	31	28	36.1	18.2	136.1	301.2	870.7	7	1	1	D	0	0	0	1	1	1.5	1	2	0
1411	179	901	34	542.5	780.8	514	769	51	24	51	22.5	174.7	512.6	778	8	1	1	B	1	0	0	0	0	1.5	1	2.3	0
1412	180	750	34.6	103	124.6	85	108	38	41	48.5	19.7	42.2	80.8	144.8	1	1	1	A	1	0	0	0	0	1.3	1	2.5	0
1413	180	813	33.7	491.4	124.2	468	113	47	22	47.9	21.6	4.4	521.3	121.9	2	1	1	B	1	0	0	0	0	4	1	2.2	0
1414	180	394	35.7	123.1	310.8	106	301	33	19	35.3	14.2	21.1	95.1	321.6	3	1	1	A	1	0	0	0	0	0.1	0	2.5	1
1415	180	863	34.4	480.5	310.9	444	297	64	27	63.8	17.2	16.7	451.7	319.5	4	1	1	B	1	0	0	0	0	0.3	0	3.7	1
1416	180	581	34.4	291.2	656.4	280	636	22	43	44.1	16.8	75.1	283.5	685.4	5	1	1	D	0	0	0	1	1	2.7	1	2.6	0
1417	180	1189	33.6	550.7	664.8	525	631	39	68	67.1	22.6	72.8	541.8	693.4	6	1	1	D	0	1	0	0	0	1.3	1	3	0
1418	180	525	34.2	281.9	849.7	265	837	40	23	40.7	16.4	158.8	309.8	860.5	7	1	1	D	0	0	0	1	1	0.2	0	2.5	1
1419	180	873	34.4	547.5	776.6	534	756	27	45	42.2	26.4	100.7	553	806.1	8	1	1	B	1	0	0	0	0	0.7	0	1.6	0
1420	181	715	35	89.7	139.6	79	119	26	48	47	19.4	77.1	83	168.8	1	1	1	A	1	0	0	0	0	2	1	2.4	0
1421	181	842	34.4	492.3	113.6	475	96	33	40	42.2	25.4	124.9	509.4	138.2	2	1	1	B	1	0	0	0	0	1.1	1	1.7	0
1422	181	394	36.2	122.5	309.3	105	300	34	18	36.8	13.6	14.2	93.4	316.6	3	1	1	A	1	0	0	0	0	0.2	0	2.7	1
1423	181	713	35.7	369.9	349.4	347	329	43	44	58	15.7	46.1	349.1	371.1	4	1	1	C	0	0	0	1	1	11.9	1	3.7	0
1424	181	429	35.3	288.9	674.3	278	659	25	29	32	17.1	118.3	303.1	700.7	5	1	1	D	0	0	0	1	1	1.8	1	1.9	0
1425	181	1071	33.7	553.8	659.1	543	627	21	68	68	20	87.3	552.4	689.1	6	1	1	D	0	1	0	0	0	0.7	0	3.4	1
1426	181	518	34.5	282.3	839.4	265	829	36	22	37.7	17.5	21.2	310.2	828.5	7	1	1	D	0	0	0	1	1	1.1	1	2.2	0
1427	181	623	34.2	556	778.7	543	758	22	49	46.1	17.2	108.5	565.5	807.1	8	1	1	B	1	0	0	0	0	0.9	0	2.7	1
1428	182	744	34	89.5	157.7	77	137	30	41	42.9	22.1	107.7	98.6	186.3	1	1	1	A	1	0	0	0	0	1.9	1	1.9	0
1429	182	707	34.2	469.7	124.4	454	106	32	43	44.1	20.4	54	452.1	148.7	2	1	1	B	1	0	0	0	0	2.6	1	2.2	0
1430	182	358	36.2	123.7	309.3	107	300	32	18	33.5	13.6	16.9	95	318	3	1	1	A	1	0	0	0	0	0.1	0	2.5	1
1431	182	807	35.7	359.3	364.2	348	338	28	65	60.4	17	73.7	350.8	393	4	1	1	C	0	0	0	1	1	1.9	1	3.5	0
1432	182	356	35.9	288.6	672.8	277	661	27	22	27.2	16.7	154.9	315.7	685.5	5	1	1	D	0	0	0	1	1	0.2	0	1.6	0
1433	182	679	34	554.8	643.6	541	620	23	42	43.3	20	77.4	561.4	614.3	6	1	1	D	0	1	0	0	0	1.6	1	2.2	0
1434	182	544	34.8	282.3	840.1	264	831	42	20	41.5	16.7	9.1	311.9	835.4	7	1	1	D	0	0	0	1	1	0.1	0	2.5	1
1435	182	860	34.4	551.7	774.1	538	753	27	42	40	27.4	100	546.5	744.5	8	1	1	B	1	0	0	0	0	0.6	0	1.5	0
1436	183	642	34.2	105.4	173.8	84	161	49	23	50.1	16.3	162.5	134	182.8	1	1	1	C	0	1	0	0	0	2.3	1	3.1	0
1437	183	893	34	448.2	141.9	421	119	48	51	64.3	17.7	46.5	427.5	163.7	2	1	1	A	0	0	1	0	1	2.8	1	3.6	0
1438	183	391	36.3	121.5	309.4	104	300	34	18	36.2	13.7	15.6	92.6	317.5	3	1	1	A	1	0	0	0	0	0.2	0	2.6	1
1439	183	748	35.7	363.3	362.6	354	338	22	57	54.7	17.4	84.5	360.4	392.5	4	1	1	C	0	0	0	1	1	0.4	0	3.1	1
1440	183	367	35.6	288.5	672.6	276	660	29	23	28.1	16.7	155.2	315.7	685.2	5	1	1	D	0	0	0	1	1	0	0	1.7	0
1441	183	632	34	555.9	640.4	546	619	18	41	43.3	18.6	86.5	557.7	610.4	6	1	1	D	0	1	0	0	0	0.3	0	2.3	1
1442	183	477	35	280.9	839.8	263	831	43	19	40	15.2	6.1	310.7	836.6	7	1	1	D	0	0	0	1	1	0.1	0	2.6	1
1443	183	885	34.5	551.7	775.1	537	753	28	45	42.4	26.6	104.2	559	804.2	8	1	1	B	1	0	0	0	0	0.1	0	1.6	0
1444	184	746	34.1	127.6	174.7	102	166	60	18	58	16.4	1.4	157.6	174	1	1	1	C	0	1	0	0	0	2.3	1	3.5	0
1445	184	677	33.4	392.1	159.5	371	146	39	26	40.5	21.3	22.7	364.4	171	2	1	1	A	0	0	1	0	1	6	1	1.9	0
1446	184	390	36	123.2	309.8	106	300	33	19	34.5	14.4	16.3	94.4	318.2	3	1	1	A	1	0	0	0	0	0.2	0	2.4	1
1447	184	774	35.5	358.2	364.7	342	342	32	51	56.2	17.5	67.7	346.9	392.5	4	1	1	C	0	0	0	1	1	0.6	0	3.2	1
1448	184	368	35.6	288.6	672.8	276	661	29	23	28.1	16.7	155.6	315.9	685.2	5	1	1	D	0	0	0	1	1	0	0	1.7	0
1449	184	715	33.2	554.8	632.2	539	606	25	45	44.3	20.5	75.4	562.3	603.2	6	1	1	D	0	1	0	0	0	0.8	0	2.2	0
1450	184	587	33.5	276.9	837.3	261	823	30	31	36.8	20.3	139.8	299.9	856.7	7	1	1	D	0	0	0	1	1	0.5	0	1.8	0
1451	184	885	34.7	552.4	777.6	539	754	26	52	47.5	23.7	96.8	555.9	807.3	8	1	1	B	1	0	0	0	0	0.3	0	2	0
1452	185	697	34.1	123.6	176	102	167	49	19	46.5	19.1	5.5	153.5	173.1	1	1	1	C	0	1	0	0	0	0.4	0	2.4	1
1453	185	618	33.5	395.3	157.5	381	142	30	37	38.6	20.4	48.7	375.5	180	2	1	1	A	0	0	1	0	1	0.4	0	1.9	0
1454	185	486	36	123.7	310.7	112	298	29	28	33.4	18.5	44.4	145.2	289.8	3	1	1	A	1	0	0	0	0	0.1	0	1.8	0
1455	185	543	36.5	364.2	364.1	345	349	34	28	38.1	18.2	36.8	340.2	382.1	4	1	1	C	0	0	0	1	1	0.6	0	2.1	0
1456	185	404	35.5	288	672.6	276	658	27	26	32.8	15.7	134	267.1	651	5	1	1	D	0	0	0	1	1	0.1	0	2.1	0
1457	185	839	33.4	553.6	634.8	539	612	25	44	44.1	24.2	86.4	555.5	604.8	6	1	1	D	0	1	0	0	0	0.3	0	1.8	0
1458	185	591	33.6	288.6	837.7	278	814	21	43	40.9	18.4	96.9	285	807.9	7	1	1	D	0	0	0	1	1	1.2	1	2.2	0
1459	185	819	34.3	553.1	775.7	538	753	27	43	43.3	24.1	77.7	559.5	746.3	8	1	1	B	1	0	0	0	0	0.2	0	1.8	0
1460	186	713	34.3	119.5	165.4	100	139	39	45	52	17.5	47.8	139.7	143.1	1	1	1	C	0	1	0	0	0	1.2	1	3	0
1461	186	778	33.9	397.8	177.4	386	152	20	58	55.1	18	98.1	402	207.1	2	1	1	C	0	0	0	1	1	2.1	1	3.1	0
1462	186	545	35.7	123.6	310.4	110	298	32	29	35.1	19.8	39.9	146.6	291.2	3	1	1	A	1	0	0	0	0	0	0	1.8	0
1463	186	554	36.2	364.8	363.6	345	349	35	28	38.1	18.5	35.9	340.5	381.2	4	1	1	C	0	0	0	1	1	0.1	0	2.1	0
1464	186	400	35.6	288	673.8	276	659	27	26	32.5	15.6	132.8	267.6	651.8	5	1	1	D	0	0	0	1	1	0.1	0	2.1	0
1465	186	896	34	544.6	607.7	525	590	39	37	46.9	24.3	135.7	566.1	628.7	6	1	1	B	1	0	0	0	0	2.9	1	1.9	0
1466	186	616	33.6	278.9	841.8	257	830	41	22	39.7	19.8	14	249.8	849	7	1	1	D	0	0	0	1	1	1.1	1	2	0
1467	186	938	34.3	506.4	784.3	470	772	66	24	64	18.7	169.8	476.9	779	8	1	1	B	1	0	0	0	0	4.8	1	3.4	0
1468	187	780	34.5	126.6	152.2	108	124	36	53	62.5	15.9	61.7	140.8	125.8	1	1	1	A	1	0	0	0	0	1.5	1	3.9	0
1469	187	677	34.2	395.7	161.8	381	143	29	41	41.9	20.6	117.3	409.4	188.5	2	1	1	C	0	0	0	1	1	1.6	1	2	0
1470	187	398	35.7	124.3	309.8	108	300	32	20	34.8	14.6	19.9	96	320	3	1	1	A	1	0	0	0	0	0.1	0	2.4	1
1471	187	442	36.7	362	360.2	342	351	38	18	36.7	15.4	179.8	332	360.1	4	1	1	C	0	0	0	1	1	0.4	0	2.4	1
1472	187	412	35.5	288	673.7	276	659	28	26	32.7	16.1	133.1	308.5	695.6	5	1	1	D	0	0	0	1	1	0	0	2	0
1473	187	636	33.8	557	607.3	547	581	17	49	51.8	15.6	85.8	559.2	577.3	6	1	1	B	1	0	0	0	0	1.3	1	3.3	0
1474	187	800	34.2	264.7	854.8	232	835	59	44	69.2	14.7	33.2	239.6	871.2	7	1	1	D	0	0	0	1	1	2	1	4.7	0
1475	187	819	33.6	456.7	789.7	428	780	51	23	49.5	21.1	167.2	427.5	783.1	8	1	1	B	1	0	0	0	0	5.1	1	2.4	0
1476	188	720	34.9	116.4	159.9	102	133	28	48	48.2	19	69.6	126.9	131.8	1	1	1	A	1	0	0	0	0	1.3	1	2.5	0
1477	188	677	33.7	401.5	167.8	386	151	31	37	40.9	21.1	129	420.4	191.1	2	1	1	C	0	0	0	1	1	0.9	0	1.9	0
1478	188	401	35.5	123.6	310.4	106	302	34	16	34.6	14.7	7.1	93.9	314.1	3	1	1	A	1	0	0	0	0	0.1	0	2.4	1
1479	188	636	35.6	369.6	358.3	347	347	40	23	38.5	21.1	178.3	339.6	357.4	4	1	1	C	0	0	0	1	1	0.8	0	1.8	0
1480	188	525	34.8	285.1	668.5	276	651	19	38	36.5	18.3	86.4	283.3	698.4	5	1	1	D	0	0	0	1	1	0.6	0	2	0
1481	188	744	34.1	555.5	611.1	542	585	22	49	47.9	19.8	86.2	557.5	581.1	6	1	1	B	1	0	0	0	0	0.4	0	2.4	1
1482	188	601	34	275	840.7	257	823	37	31	41.5	18.4	147.8	249.6	824.7	7	1	1	D	0	0	0	1	1	1.8	1	2.2	0
1483	188	606	34.8	465.3	794.4	444	785	41	19	41.2	18.7	174.8	435.4	791.6	8	1	1	B	1	0	0	0	0	1	0	2.2	0
1484	189	904	33.8	132.5	121.5	114	98	41	47	54.7	21	52.9	150.6	97.6	1	1	1	A	1	0	0	0	0	4.3	1	2.6	0
1485	189	745	33.3	431.7	155.5	420	133	25	42	40.6	23.4	96.3	428.4	125.7	2	1	1	A	0	0	1	0	1	3.3	1	1.7	0
1486	189	452	35.5	123.6	309.5	108	300	31	19	31.1	18.5	9.8	94.1	314.6	3	1	1	A	1	0	0	0	0	0.1	0	1.7	0
1487	189	664	35	362.6	349.9	344	337	41	24	40.2	21	163.5	391.3	358.4	4	1	1	C	0	0	0	1	1	1.1	1	1.9	0
1488	189	558	34.5	275.2	672.7	260	657	31	30	37.3	19	136.6	253.4	652.1	5	1	1	D	0	0	0	1	1	1.1	1	2	0
1489	189	737	34.2	555.6	611.4	543	585	21	50	48.4	19.4	86.3	557.5	581.5	6	1	1	B	1	0	0	0	0	0	0	2.5	1
1490	189	556	34	266.9	840.1	247	829	37	24	37.9	18.7	157	239.3	828.4	7	1	1	D	0	0	0	1	1	0.8	0	2	0
1491	189	768	33.6	465.6	790.5	441	779	45	25	42.8	22.8	168.9	436.2	784.7	8	1	1	B	1	0	0	0	0	0.4	0	1.9	0
1492	190	962	33.4	146.7	112.9	124	91	51	42	61.9	19.8	40.2	169.6	93.6	1	1	1	A	1	0	0	0	0	1.7	1	3.1	0
1493	190	695	33.6	423.4	148.1	401	135	39	28	40.5	21.8	146.8	398.3	131.6	2	1	1	A	0	0	1	0	1	1.1	1	1.9	0
1494	190	442	35.9	124	307.6	109	297	30	22	31.2	18	21.5	96.1	318.6	3	1	1	A	1	0	0	0	0	0.2	0	1.7	0
1495	190	854	34.8	469.8	318.7	442	307	60	26	63	17.3	16.5	498.6	310.2	4	1	1	B	1	0	0	0	0	11.4	1	3.7	0
1496	190	576	34.1	277.9	668.1	266	649	22	37	38.8	18.9	74.4	286	639.2	5	1	1	D	0	0	0	1	1	0.5	0	2.1	0
1497	190	654	33.9	555.8	614.1	546	593	18	43	44.4	18.8	93	557.4	644.1	6	1	1	B	1	0	0	0	0	0.3	0	2.4	1
1498	190	527	34.1	270.3	839.8	248	830	40	20	37.4	17.9	178.1	240.3	838.9	7	1	1	D	0	0	0	1	1	0.3	0	2.1	0
1499	190	761	34	466	790.8	442	779	44	25	41.9	23.1	169.2	436.5	785.2	8	1	1	B	1	0	0	0	0	0.1	0	1.8	0
1500	191	900	34.1	134.7	116.3	117	91	36	50	60.7	18.9	61.7	149	89.9	1	1	1	A	1	0	0	0	0	1.3	1	3.2	0
1501	191	657	33.7	401.7	141.1	376	129	45	22	42.3	19.8	9.7	372.1	146.2	2	1	1	A	0	0	1	0	1	2.3	1	2.1	0
1502	191	400	35.6	125.2	308.8	110	299	30	20	32.5	15.7	19.6	97	318.9	3	1	1	A	1	0	0	0	0	0.2	0	2.1	0
1503	191	811	34.5	511.6	311.8	487	301	53	20	52.4	19.7	176.9	541.5	313.4	4	1	1	B	1	0	0	0	0	4.3	1	2.7	0
1504	191	575	34.4	279.3	668	265	652	30	32	36.7	20	52.7	297.5	644.2	5	1	1	D	0	0	0	1	1	0.1	0	1.8	0
1505	191	774	34.2	553.5	611.7	542	588	22	46	47.3	20.8	98.1	549.3	582	6	1	1	B	1	0	0	0	0	0.3	0	2.3	0
1506	191	600	33.6	274.6	839.5	259	826	32	29	35.8	21.4	32.6	249.3	855.7	7	1	1	D	0	0	0	1	1	0.4	0	1.7	0
1507	191	752	33.9	466.2	791	443	779	43	25	40.9	23.4	172	436.5	786.8	8	1	1	B	1	0	0	0	0	0	0	1.7	0
1508	192	962	33.8	146.6	140.1	119	122	61	34	64.5	19	156.2	174.1	152.2	1	1	1	A	1	0	0	0	0	2.7	1	3.4	0
1509	192	650	33.6	402.7	141.1	379	128	42	23	40.9	20.2	13.9	373.6	148.3	2	1	1	A	0	0	1	0	1	0.1	0	2	0
1510	192	356	36.4	123.9	308.1	108	299	31	17	33	13.7	11.4	94.5	314	3	1	1	A	1	0	0	0	0	0.2	0	2.4	1
1511	192	886	34.4	515.6	312.7	487	300	58	27	59.3	19	167.4	544.9	319.2	4	1	1	B	1	0	0	0	0	0.4	0	3.1	1
1512	192	535	34.3	279.3	669.9	265	656	31	28	35	19.5	40.7	302.1	650.3	5	1	1	D	0	0	0	1	1	0.2	0	1.8	0
1513	192	746	34.2	554.3	613.3	543	589	21	46	46	20.6	92.7	552.9	583.3	6	1	1	B	1	0	0	0	0	0.2	0	2.2	0
1514	192	636	34.3	280.5	835	265	820	35	30	35.1	23.1	139.6	303.3	854.5	7	1	1	D	0	0	0	1	1	0.8	0	1.5	0
1515	192	973	33.1	371.9	840.2	341	825	57	29	56.3	22	21.9	344	851.4	8	1	1	C	0	0	0	1	1	10.9	1	2.6	0
1516	193	636	34	199.3	163.9	180	151	41	26	41.7	19.4	24.8	226.6	151.3	1	1	1	D	0	0	0	1	1	5.9	1	2.1	0
1517	193	774	33.5	386.1	145.9	354	133	56	23	54.7	18	15.6	357.2	154	2	1	1	A	0	0	1	0	1	1.8	1	3	0
1518	193	363	36.1	124.5	307.6	109	299	31	16	31.8	14.5	10.3	154	302.3	3	1	1	A	1	0	0	0	0	0.1	0	2.2	0
1519	193	881	34.4	514.6	312.6	486	301	60	21	59.4	18.9	172.4	544.4	316.6	4	1	1	B	1	0	0	0	0	0.1	0	3.2	1
1520	193	453	34.5	278.3	672.2	264	660	30	24	34	16.9	31.6	303.8	656.5	5	1	1	D	0	0	0	1	1	0.3	0	2	0
1521	193	761	34	554.2	613	542	589	22	46	46.2	21	93.3	552.4	583.1	6	1	1	B	1	0	0	0	0	0	0	2.2	0
1522	193	553	34.4	279.3	834.8	266	819	29	30	34.6	20.4	134.9	300.4	856.1	7	1	1	D	0	0	0	1	1	0.1	0	1.7	0
1523	193	776	33.6	368.2	848.5	341	836	48	24	44.9	22	7.6	338.5	852.5	8	1	1	C	0	0	0	1	1	0.9	0	2	0
1524	194	761	33.7	238.2	134.6	219	116	43	35	49.9	19.4	38.7	261.6	115.9	1	1	1	B	0	0	1	0	1	5	1	2.6	0
1525	194	655	33.6	401.1	143.8	388	127	28	40	38.5	21.7	59.6	385.9	169.7	2	1	1	A	0	0	1	0	1	1.5	1	1.8	0
1526	194	425	36	122.7	308.6	107	299	31	19	30.6	17.7	11.5	93.3	314.6	3	1	1	A	1	0	0	0	0	0.2	0	1.7	0
1527	194	748	34.6	527.4	316.1	511	296	31	37	40.3	23.6	54.7	544.8	291.6	4	1	1	B	1	0	0	0	0	1.4	1	1.7	0
1528	194	530	34.3	277.6	673.4	262	660	32	27	37.3	18.1	32.9	302.8	657.1	5	1	1	D	0	0	0	1	1	0.1	0	2.1	0
1529	194	770	34.1	553.3	614.1	541	592	23	44	44.1	22.2	100	548.1	584.6	6	1	1	B	1	0	0	0	0	0.1	0	2	0
1530	194	551	33.5	281.6	830.7	269	814	22	36	35.5	19.7	106.8	290.2	859.4	7	1	1	D	0	0	0	1	1	0.5	0	1.8	0
1531	194	669	34.1	360.3	851.6	337	839	42	23	42.1	20.2	11.9	330.9	857.8	8	1	1	C	0	0	0	1	1	0.9	0	2.1	0
1532	195	665	34.4	276	169	257	152	45	35	51.4	16.5	142.5	299.8	187.3	1	1	1	D	0	0	0	1	1	5.2	1	3.1	0
1533	195	719	33.4	406.5	142.6	388	130	40	24	40.8	22.4	163.6	435.3	151.1	2	1	1	A	0	0	1	0	1	0.6	0	1.8	0
1534	195	442	35.6	122.9	311.1	106	300	33	24	35	16.1	29.1	96.7	325.7	3	1	1	A	1	0	0	0	0	0.3	0	2.2	0
1535	195	708	34.4	529.4	313.1	515	296	29	34	36	25.1	123.9	512.7	288.2	4	1	1	B	1	0	0	0	0	0.4	0	1.4	0
1536	195	499	35.1	277.3	673.8	262	663	35	24	37.1	17.1	28.4	303.7	659.5	5	1	1	D	0	0	0	1	1	0	0	2.2	0
1537	195	780	34.4	552.5	614.2	539	594	25	42	42.3	23.5	105.1	560.3	643.2	6	1	1	B	1	0	0	0	0	0.1	0	1.8	0
1538	195	547	33.7	281.7	830.3	269	814	23	35	34.4	20.2	107.8	290.8	858.9	7	1	1	D	0	0	0	1	1	0	0	1.7	0
1539	195	729	33.9	360.2	852	337	838	43	25	43.7	21.2	17.2	331.6	860.9	8	1	1	C	0	0	0	1	1	0	0	2.1	0
1540	196	657	33.9	281.9	178	262	162	48	29	48.7	17.2	150.7	308	192.7	1	1	1	D	0	0	0	1	1	1.1	1	2.8	0
1541	196	775	33.7	442.3	140.5	423	128	46	27	45.1	21.9	23.2	469.9	128.7	2	1	1	A	0	0	1	0	1	3.7	1	2.1	0
1542	196	452	36.2	119	311.6	95	303	43	16	40.7	14.1	7.6	89.2	315.6	3	1	1	A	1	0	0	0	0	0.4	0	2.9	1
1543	196	748	34.4	523.2	309.5	503	294	38	29	40.4	23.6	26.3	496.3	322.7	4	1	1	B	1	0	0	0	0	0.7	0	1.7	0
1544	196	493	34.5	277.1	673.3	262	661	31	26	34.9	18	35.8	252.8	690.9	5	1	1	D	0	0	0	1	1	0.1	0	1.9	0
1545	196	900	34.1	541.7	608.1	514	597	50	23	50.2	22.8	172.7	512	604.3	6	1	1	B	1	0	0	0	0	1.3	1	2.2	0
1546	196	536	33.8	281.8	829.5	269	814	24	32	33.8	20.2	114.2	294.1	856.8	7	1	1	D	0	0	0	1	1	0.1	0	1.7	0
1547	196	716	33.3	365.4	843.8	351	821	32	40	44.1	20.7	129.7	346.2	820.7	8	1	1	C	0	0	0	1	1	1	0	2.1	0
1548	197	675	34.1	283.1	179.6	264	163	46	30	48.5	17.7	149.7	309	194.8	1	1	1	D	0	0	0	1	1	0.2	0	2.7	1
1549	197	901	33.9	497.2	124.7	470	115	58	21	58.1	19.8	6.2	527.1	121.5	2	1	1	B	1	0	0	0	0	5.8	1	2.9	0
1550	197	402	35.5	88.3	317.7	76	300	21	31	29.9	17.1	66.8	100.1	290.1	3	1	1	A	1	0	0	0	0	3.2	1	1.7	0
1551	197	776	34.3	517.9	311.3	500	295	36	34	43.1	22.9	38.7	494.5	330.1	4	1	1	B	1	0	0	0	0	0.6	0	1.9	0
1552	197	470	34.1	278.1	674.7	263	666	33	19	33.6	17.8	14.4	307.2	667.2	5	1	1	D	0	0	0	1	1	0.2	0	1.9	0
1553	197	793	33.8	546.9	604.7	525	590	39	27	40.5	24.9	15.9	518.1	613	6	1	1	B	1	0	0	0	0	0.6	0	1.6	0
1554	197	521	34.2	281.3	829.8	269	814	22	33	33.5	19.8	108.2	290.7	858.3	7	1	1	D	0	0	0	1	1	0.1	0	1.7	0
1555	197	773	33.2	367	842.2	355	816	26	45	43.8	22.5	109.1	357.2	813.8	8	1	1	C	0	0	0	1	1	0.2	0	1.9	0
1556	198	655	33.9	283.6	180.1	264	163	44	32	48.7	17.1	146.9	308.8	196.4	1	1	1	D	0	0	0	1	1	0.1	0	2.8	1
1557	198	831	33.9	538.7	120	517	104	46	31	50.5	20.9	27.7	565.2	106.1	2	1	1	B	1	0	0	0	0	4.3	1	2.4	0
1558	198	903	34.7	508.6	314.7	475	299	60	33	61.9	18.6	21	480.5	325.4	4	1	1	B	1	0	0	0	0	1	1	3.3	0
1559	198	480	34.4	278.4	673.8	263	664	34	21	34.4	17.8	20.8	306.4	663.2	5	1	1	D	0	0	0	1	1	0.1	0	1.9	0
1560	198	778	33.9	547.4	604.2	525	589	39	27	39.9	24.8	13.5	518.2	611.2	6	1	1	B	1	0	0	0	0	0.1	0	1.6	0
1561	198	524	34	281.4	830	269	814	22	33	33.6	19.9	108.6	291	858.4	7	1	1	D	0	0	0	1	1	0	0	1.7	0
1562	198	789	33.4	371.1	852.1	358	830	29	40	41.5	24.2	115.8	358	825.1	8	1	1	C	0	0	0	1	1	1.1	1	1.7	0
1563	199	621	34.5	282.6	179.6	264	163	41	31	46.4	17.1	144.5	307	197	1	1	1	D	0	0	0	1	1	0.1	0	2.7	1
1564	199	892	34.1	547.8	117.1	527	94	39	41	49.1	23.1	46.9	568.3	95.2	2	1	1	B	1	0	0	0	0	1	0	2.1	0
1565	199	928	34.6	503.4	315.3	468	299	63	36	66.8	17.7	23	475.7	327	4	1	1	B	1	0	0	0	0	0.5	0	3.8	1
1566	199	472	34.5	277.3	674	263	663	31	23	32.5	18.5	23.9	304.8	661.8	5	1	1	D	0	0	0	1	1	0.1	0	1.8	0
1567	199	784	33.8	547.5	604.4	525	590	39	27	39.7	25.1	12.5	518.2	610.9	6	1	1	B	1	0	0	0	0	0	0	1.6	0
1568	199	536	34	281.6	830.8	270	815	23	33	34.5	19.8	107.2	290.5	859.4	7	1	1	D	0	0	0	1	1	0.1	0	1.7	0
1569	199	814	33.4	371.1	852	358	829	29	41	42.3	24.5	116.4	357.7	825.1	8	1	1	C	0	0	0	1	1	0	0	1.7	0
1570	200	583	34.3	285.5	175.2	265	164	46	21	43	17.3	175.9	315.4	177.4	1	1	1	D	0	0	0	1	1	0.5	0	2.5	1
1571	200	801	34.2	554	112.2	534	88	35	45	52.7	19.4	54.1	536.4	136.5	2	1	1	B	1	0	0	0	0	0.8	0	2.7	1
1572	200	418	35	86	317.2	75	306	24	23	27.3	19.5	38.5	109.5	298.5	3	1	1	A	1	0	0	0	0	42.6	1	1.4	0
1573	200	1004	34.4	501.2	315.5	469	300	62	37	67.5	18.9	20.4	473.1	326	4	1	1	B	1	0	0	0	0	0.2	0	3.6	1
1574	200	429	34.5	276.4	675.2	262	666	32	20	32.1	17	20.1	304.5	664.9	5	1	1	D	0	0	0	1	1	0.2	0	1.9	0
1575	200	790	33.8	547.8	604	526	589	38	27	39.3	25.6	14.4	518.7	611.5	6	1	1	B	1	0	0	0	0	0	0	1.5	0
1576	200	589	33.9	281.3	831.2	268	815	28	29	32.3	23.2	133.2	260.7	809.4	7	1	1	D	0	0	0	1	1	0.1	0	1.4	0
1577	200	845	33.4	372.6	860.6	348	848	43	28	41.8	25.8	162.5	344	851.5	8	1	1	C	0	0	0	1	1	0.9	0	1.6	0
1578	201	592	35	285.3	170	265	161	46	19	46.2	16.3	8	315	165.8	1	1	1	D	0	0	0	1	1	0.5	0	2.8	1
1579	201	785	34.3	556.1	109.6	539	88	30	42	45.7	21.9	66	544	137	2	1	1	B	1	0	0	0	0	0.3	0	2.1	0
1580	201	441	35	87.3	319.7	75	310	27	20	28.5	19.7	18.2	115.7	310.3	3	1	1	A	1	0	0	0	0	0.3	0	1.4	0
1581	201	739	34.4	521.1	309.7	499	296	41	26	41.9	22.5	19.1	492.7	319.6	4	1	1	B	1	0	0	0	0	2.1	1	1.9	0
1582	201	472	34.5	276.9	674.3	261	664	34	22	35.9	16.7	22.1	304.7	663	5	1	1	D	0	0	0	1	1	0.1	0	2.1	0
1583	201	780	33.8	548.2	604	527	589	37	28	38.4	25.9	13.6	519.1	611	6	1	1	B	1	0	0	0	0	0	0	1.5	0
1584	201	632	34	280.2	834.5	266	817	31	32	36.1	22.3	134.8	259.1	813.2	7	1	1	D	0	0	0	1	1	0.4	0	1.6	0
1585	201	874	33	374.4	861.4	353	845	39	34	43.3	25.7	141.1	351	842.5	8	1	1	C	0	0	0	1	1	0.2	0	1.7	0
1586	202	565	35.4	285.5	169.1	265	160	45	19	45.8	15.7	9.6	315.1	164.2	1	1	1	D	0	0	0	1	1	0.1	0	2.9	1
1587	202	713	34.8	555.2	106.4	540	88	29	39	43.8	20.7	66.9	543.4	134	2	1	1	B	1	0	0	0	0	0.3	0	2.1	0
1588	202	404	36.3	98.1	313.7	83	303	37	24	36.9	13.9	27.8	124.6	299.7	3	1	1	A	1	0	0	0	0	1.3	1	2.7	0
1589	202	722	34.8	526.2	309.1	511	292	31	35	40.2	22.8	50.8	507.2	332.4	4	1	1	B	1	0	0	0	0	0.5	0	1.8	0
1590	202	463	34.6	277	671.4	263	655	25	31	34.8	16.9	57.8	293	646.1	5	1	1	D	0	0	0	1	1	0.3	0	2.1	0
1591	202	772	33.7	548.4	604	528	589	36	28	37.5	26.2	13.4	519.2	611	6	1	1	B	1	0	0	0	0	0	0	1.4	0
1592	202	506	34	278.8	833.5	268	817	20	34	35.6	18.1	102.4	285.3	862.8	7	1	1	D	0	0	0	1	1	0.2	0	2	0
1593	202	946	33.4	364.4	849.7	342	823	41	49	57.3	21	126.8	346.4	825.7	8	1	1	C	0	0	0	1	1	1.6	1	2.7	0
1594	203	321	36.8	280.6	165.6	266	156	33	19	32.5	12.6	21.5	308.5	154.6	1	1	1	D	0	0	0	1	1	0.6	0	2.6	1
1595	203	831	34.2	549.4	124.4	532	100	36	44	49.5	21.4	55.8	566.2	99.6	2	1	1	B	1	0	0	0	0	1.9	1	2.3	0
1596	203	405	36.5	154.5	306.2	136	300	42	14	42.1	12.3	5.9	184.3	303.1	3	1	1	A	1	0	0	0	0	5.8	1	3.4	0
1597	203	758	34.5	524.2	308.9	508	291	33	35	41.5	23.2	48.1	544.3	286.6	4	1	1	B	1	0	0	0	0	0.2	0	1.8	0
1598	203	570	34.4	278.5	674.1	267	656	23	34	34.4	21.1	85.4	280.9	644.2	5	1	1	D	0	0	0	1	1	0.3	0	1.6	0
1599	203	775	33.8	548.1	603.8	527	589	37	28	38.3	25.7	11.1	518.6	609.6	6	1	1	B	1	0	0	0	0	0	0	1.5	0
1600	203	511	33.6	280.1	831.6	268	816	22	32	33.7	19.3	110.2	269.7	803.5	7	1	1	D	0	0	0	1	1	0.2	0	1.7	0
1601	203	849	33	377.7	845.6	355	833	49	28	47.8	22.6	17.1	406.4	836.8	8	1	1	C	0	0	0	1	1	1.4	1	2.1	0
1602	204	632	34.7	275.2	170.2	257	159	45	23	41.6	19.3	3.4	305.2	168.4	1	1	1	D	0	0	0	1	1	0.7	0	2.1	0
1603	204	456	34.7	555.6	119.3	539	107	30	22	33.1	17.5	20.9	527.6	130	2	1	1	B	1	0	0	0	0	0.8	0	1.9	0
1604	204	495	35.9	162.7	302.6	142	282	41	33	45.9	13.7	29.6	188.8	287.8	3	1	1	A	1	0	0	0	0	0.9	0	3.3	1
1605	204	742	34.3	524.8	308.9	508	292	33	34	40.8	23.2	46.8	504.2	330.8	4	1	1	B	1	0	0	0	0	0.1	0	1.8	0
1606	204	506	34.5	281.6	674.5	269	657	23	33	33.7	19.1	78.9	287.4	645.1	5	1	1	D	0	0	0	1	1	0.3	0	1.8	0
1607	204	799	33.8	547.9	604.3	527	589	37	28	39.6	25.7	17.8	519.3	613.4	6	1	1	B	1	0	0	0	0	0.1	0	1.5	0
1608	204	526	33.4	282.7	832	272	816	21	34	34.4	19.5	93.4	284.4	862	7	1	1	D	0	0	0	1	1	0.3	0	1.8	0
1609	204	924	33	436.4	833.1	411	822	57	23	53.7	21.9	1.6	466.4	832.3	8	1	1	C	0	0	0	1	1	6.1	1	2.5	0
1610	205	633	34.3	281	174.9	261	160	45	28	46.9	17.2	152.4	307.5	188.8	1	1	1	D	0	0	0	1	1	0.8	0	2.7	1
1611	205	379	34.2	558	124.4	544	115	25	18	26.2	18.4	4.4	528.1	126.7	2	1	1	B	1	0	0	0	0	0.6	0	1.4	0
1612	205	522	36.2	168	299.4	143	284	55	27	59.3	11.2	20.4	196.1	288.9	3	1	1	A	1	0	0	0	0	0.6	0	5.3	1
1613	205	753	34.4	524.4	308.7	507	292	35	33	41.1	23.3	42.1	546.7	288.6	4	1	1	B	1	0	0	0	0	0	0	1.8	0
1614	205	493	34.6	282.7	676.7	269	660	24	32	34.5	18.2	65.7	270.3	704.1	5	1	1	D	0	0	0	1	1	0.2	0	1.9	0
1615	205	811	33.9	547.5	604.7	526	589	38	30	40.9	25.3	22.8	519.8	616.3	6	1	1	B	1	0	0	0	0	0.1	0	1.6	0
1616	205	522	33.5	284.2	831.9	270	816	27	31	34.2	19.5	55.5	267.2	856.6	7	1	1	D	0	0	0	1	1	0.2	0	1.8	0
1617	205	920	33.6	457.9	836.2	430	823	60	23	58.8	19.9	170.8	487.5	841	8	1	1	D	0	1	0	0	0	2.2	1	3	0
1618	206	639	34.6	282.6	176.2	262	161	47	29	50	16.3	152.3	309.1	190.1	1	1	1	D	0	0	0	1	1	0.2	0	3.1	1
1619	206	824	34	545.4	119	519	108	50	24	52.3	20.1	176.8	515.5	117.3	2	1	1	B	1	0	0	0	0	1.4	1	2.6	0
1620	206	533	35.3	197.5	309.3	178	295	44	32	50.1	13.6	145.1	222.1	326.5	3	1	1	B	0	0	1	0	1	3.2	1	3.7	0
1621	206	745	34.3	525.5	307.1	508	291	34	32	39.7	23.9	41.2	502.9	326.9	4	1	1	B	1	0	0	0	0	0.2	0	1.7	0
1622	206	498	34.3	282	676.4	271	659	21	33	33.9	18.7	89.9	282.1	646.4	5	1	1	D	0	0	0	1	1	0.1	0	1.8	0
1623	206	846	33.9	546.5	602.1	522	587	42	29	42.2	25.5	8.8	516.9	606.7	6	1	1	B	1	0	0	0	0	0.3	0	1.7	0
1624	206	511	34	286.6	831.4	275	815	23	33	33.7	19.3	66.5	274.6	858.9	7	1	1	D	0	0	0	1	1	0.2	0	1.7	0
1625	206	1191	33.3	489.1	834.3	459	823	66	26	63.9	23.7	9.7	518.7	829.3	8	1	1	D	0	1	0	0	0	3.2	1	2.7	0
1626	207	670	34.2	281.7	176.3	261	160	48	30	50.5	16.9	152	308.2	190.4	1	1	1	D	0	0	0	1	1	0.1	0	3	1
1627	207	819	34.4	533.4	118.9	510	107	48	26	49.4	21.1	13.4	562.5	111.9	2	1	1	B	1	0	0	0	0	1.2	1	2.3	0
1628	207	567	35.5	251.2	328	230	311	49	38	56.2	12.8	141.9	274.8	346.5	3	1	1	B	0	0	1	0	1	5.8	1	4.4	0
1629	207	754	34.4	524.5	307.7	507	291	34	33	40.6	23.6	43.7	502.8	328.4	4	1	1	B	1	0	0	0	0	0.1	0	1.7	0
1630	207	438	34.2	276.1	676.5	262	664	29	25	32.9	16.9	39.5	299.2	657.4	5	1	1	D	0	0	0	1	1	0.6	0	1.9	0
1631	207	776	33.9	547.5	602.6	526	589	38	27	39.3	25.1	1.7	517.5	603.5	6	1	1	B	1	0	0	0	0	0.1	0	1.6	0
1632	207	493	33.5	283.4	828.9	274	813	19	34	33.8	18.6	90.8	283.8	858.9	7	1	1	D	0	0	0	1	1	0.4	0	1.8	0
1633	207	1148	33.4	519.4	834.3	496	803	44	52	56.7	25.8	48.1	539.4	812	8	1	1	D	0	1	0	0	0	3.1	1	2.2	0
1634	208	663	34.1	281.9	176.3	261	160	48	30	50.3	16.8	151	308.1	190.8	1	1	1	D	0	0	0	1	1	0	0	3	1
1635	208	782	34	535.4	116.8	515	102	41	29	44	22.6	28.2	561.9	102.6	2	1	1	B	1	0	0	0	0	0.3	0	1.9	0
1636	208	471	36	277.2	350.8	264	334	25	39	41.8	14.4	118.8	291.7	377.1	3	1	1	D	0	0	0	1	1	3.5	1	2.9	0
1637	208	756	34.5	523.7	307.5	511	288	27	40	41.5	23.2	75.8	516.3	336.6	4	1	1	B	1	0	0	0	0	0.1	0	1.8	0
1638	208	440	34.5	274.8	674.3	260	664	31	22	33.6	16.7	26.5	301.6	660.9	5	1	1	D	0	0	0	1	1	0.3	0	2	0
1639	208	790	33.9	547.3	603.9	525	589	39	27	40.2	25	8.8	517.7	608.5	6	1	1	B	1	0	0	0	0	0.1	0	1.6	0
1640	208	590	33.5	280.8	832.5	270	811	22	46	45.7	16.4	74.6	272.9	861.4	7	1	1	D	0	0	0	1	1	0.4	0	2.8	1
1641	208	1401	33.3	531.6	800.1	507	762	49	73	79.7	22.4	60.9	546.2	773.9	8	1	1	B	1	0	0	0	0	3.7	1	3.6	0
1642	209	664	34.2	287.5	181.8	277	161	22	46	42.5	19.9	92.9	289.1	211.8	1	1	1	D	0	0	0	1	1	0.8	0	2.1	0
1643	209	900	34.1	494.7	119.8	458	108	66	22	64.1	17.9	10.8	465.3	125.4	2	1	1	B	1	0	0	0	0	4.2	1	3.6	0
1644	209	565	35.8	276.5	362	267	337	18	57	56.1	12.8	98.9	281.1	391.6	3	1	1	D	0	0	0	1	1	1.1	1	4.4	0
1645	209	713	34.6	524.8	307.1	511	288	25	39	38.8	23.4	94.2	527	337.1	4	1	1	B	1	0	0	0	0	0.1	0	1.7	0
1646	209	445	34.3	276.7	674.7	263	660	27	28	33.3	17	45.5	297.7	653.3	5	1	1	D	0	0	0	1	1	0.2	0	2	0
1647	209	927	34	542.6	603.9	514	589	50	29	51.7	22.8	14.7	513.6	611.5	6	1	1	B	1	0	0	0	0	0.5	0	2.3	0
1648	209	610	33.9	284.4	831.3	271	813	29	37	40.5	19.2	116.8	298	858.1	7	1	1	D	0	0	0	1	1	0.4	0	2.1	0
1649	209	1325	33.6	539.1	782.7	517	745	43	68	73.8	22.9	61.1	553.6	756.4	8	1	1	B	1	0	0	0	0	1.9	1	3.2	0
1650	210	718	34	291.5	191	280	169	21	49	49.3	18.6	97.1	295.2	220.8	1	1	1	D	0	0	0	1	1	1	1	2.7	0
1651	210	666	33.8	410.1	141.7	397	124	28	43	45.2	18.8	59.5	394.9	167.6	2	1	1	A	0	0	1	0	1	8.9	1	2.4	0
1652	210	540	36	283.5	370.8	271	350	29	45	50.3	13.7	114	295.7	398.2	3	1	1	D	0	0	0	1	1	1.2	1	3.7	0
1653	210	719	34.7	523.3	307	509	288	27	38	38.4	23.8	104.2	515.9	277.9	4	1	1	B	1	0	0	0	0	0.2	0	1.6	0
1654	210	401	34.8	278.6	675.3	263	665	32	20	34.8	14.7	19.4	306.9	665.3	5	1	1	D	0	0	0	1	1	0.2	0	2.4	1
1655	210	1082	34.6	515.4	607.9	469	597	81	22	77.6	17.7	2	485.4	609	6	1	1	B	1	0	0	0	0	2.8	1	4.4	0
1656	210	554	34.1	284.8	832.9	272	816	31	32	37.9	18.6	123.7	301.5	857.8	7	1	1	D	0	0	0	1	1	0.2	0	2	0
1657	210	1292	33	541.5	780.9	517	749	48	61	71.4	23	52	560	757.3	8	1	1	B	1	0	0	0	0	0.3	0	3.1	1
1658	211	501	35.9	298.2	206.4	287	187	23	39	41.8	15.2	105.5	306.2	235.3	1	1	1	D	0	0	0	1	1	1.7	1	2.7	0
1659	211	660	33.9	410.2	142	397	124	28	44	44.7	18.8	60.7	395.5	168.2	2	1	1	A	0	0	1	0	1	0	0	2.4	1
1660	211	539	35.9	280.7	368.6	266	350	38	36	44	15.6	128.3	299.3	392.1	3	1	1	D	0	0	0	1	1	0.4	0	2.8	1
1661	211	731	34.8	525.9	308.1	511	290	30	35	36.9	25.2	121.1	510.4	282.4	4	1	1	B	1	0	0	0	0	0.3	0	1.5	0
1662	211	430	34.6	276.3	674	262	664	30	21	33.2	16.5	24.5	303.6	661.6	5	1	1	D	0	0	0	1	1	0.3	0	2	0
1663	211	1082	34.6	505.5	609.5	464	598	76	26	76.1	18.1	7.3	475.8	613.3	6	1	1	B	1	0	0	0	0	1	1	4.2	0
1664	211	583	33.2	283	831.2	273	813	21	40	38.5	19.3	80.3	278	860.7	7	1	1	D	0	0	0	1	1	0.3	0	2	0
1665	211	1166	33.2	535.7	782.8	517	748	35	65	67.4	22	69.5	546.2	754.7	8	1	1	B	1	0	0	0	0	0.6	0	3.1	1
1666	212	674	34.2	291.9	180.3	281	161	24	43	42.9	20	72.2	282.7	208.9	1	1	1	D	0	0	0	1	1	2.7	1	2.1	0
1667	212	665	33.9	410.2	142.2	397	124	28	44	45.1	18.8	60.9	395.6	168.4	2	1	1	A	0	0	1	0	1	0	0	2.4	1
1668	212	523	35.8	280.9	368.2	267	350	37	34	42.7	15.6	129.7	300	391.3	3	1	1	D	0	0	0	1	1	0	0	2.7	1
1669	212	731	34.4	527.1	309.3	512	291	30	36	41.6	22.4	55.8	544	284.5	4	1	1	B	1	0	0	0	0	0.2	0	1.9	0
1670	212	494	35.8	279.1	672.9	264	662	32	20	31.1	20.2	178.9	309.1	673.4	5	1	1	D	0	0	0	1	1	0.3	0	1.5	0
1671	212	1084	34.7	502.3	609.9	458	600	79	19	80.8	17.1	179.6	472.3	609.7	6	1	1	B	1	0	0	0	0	0.3	0	4.7	1
1672	212	590	33.8	279.9	827.9	262	810	32	35	40.1	18.7	54.1	262.3	852.2	7	1	1	D	0	0	0	1	1	0.5	0	2.1	0
1673	212	1252	33.3	508.1	795.5	468	777	67	43	68	23.5	147.7	482.7	779.4	8	1	1	B	1	0	0	0	0	3.1	1	2.9	0
1674	213	670	33.9	291.8	180.2	281	161	22	41	40.9	20.8	85.2	289.3	210.1	1	1	1	D	0	0	0	1	1	0	0	2	0
1675	213	729	33.9	407.8	144.5	389	125	36	47	50.9	18.2	55.5	390.8	169.2	2	1	1	A	0	0	1	0	1	0.3	0	2.8	1
1676	213	459	35.7	279.6	365	267	350	31	29	36.6	16	130.9	299.2	387.7	3	1	1	D	0	0	0	1	1	0.3	0	2.3	0
1677	213	769	34.5	523.2	309.4	504	292	37	34	43.3	22.6	40	500.2	328.6	4	1	1	B	1	0	0	0	0	0.4	0	1.9	0
1678	213	505	34.6	278.9	673.5	264	662	31	23	31.8	20.2	160.6	307.2	683.5	5	1	1	D	0	0	0	1	1	0.1	0	1.6	0
1679	213	1100	34.6	507.7	606.7	472	587	71	32	72.3	19.4	167	478.5	599.9	6	1	1	B	1	0	0	0	0	0.6	0	3.7	1
1680	213	617	33.8	276.7	825.4	253	812	41	24	40.9	19.2	17.1	248	834.3	7	1	1	D	0	0	0	1	1	0.4	0	2.1	0
1681	213	1079	33.6	528.2	802.6	511	775	34	54	51.9	26.5	67.6	539.7	774.8	8	1	1	B	1	0	0	0	0	2.2	1	2	0
1682	214	675	34.2	286.4	177.8	265	161	38	31	41.6	20.6	38.5	262.9	196.5	1	1	1	D	0	0	0	1	1	0.6	0	2	0
1683	214	664	33.8	391.4	152.9	365	139	44	26	42.7	19.8	25.2	364.2	165.7	2	1	1	A	0	0	1	0	1	1.9	1	2.2	0
1684	214	413	36.2	281	359.9	265	350	39	17	38	13.9	171.3	310.6	364.4	3	1	1	D	0	0	0	1	1	0.5	0	2.7	1
1685	214	785	34.3	524.2	308.9	506	291	36	35	43.8	22.8	41	546.9	289.2	4	1	1	B	1	0	0	0	0	0.1	0	1.9	0
1686	214	493	35.2	277	672	265	658	23	28	29.4	21.3	115.8	263.9	645	5	1	1	D	0	0	0	1	1	0.2	0	1.4	0
1687	214	1040	34.8	502.2	611	460	601	77	19	79.4	16.7	4.9	472.3	613.6	6	1	1	B	1	0	0	0	0	0.7	0	4.8	1
1688	214	627	34	211.1	830.5	184	823	49	18	47.7	16.7	176.4	181.2	828.7	7	1	1	D	0	0	0	1	1	6.7	1	2.9	0
1689	214	1156	33.1	538.6	792.9	513	777	52	32	59.1	24.9	22	566.5	781.6	8	1	1	B	1	0	0	0	0	1.5	1	2.4	0
1690	215	722	34.1	236.5	188.4	211	176	49	24	50.7	18.1	16.5	207.8	196.9	1	1	1	D	0	0	0	1	1	5.2	1	2.8	0
1691	215	676	33.7	391.2	153.1	365	139	44	26	43.2	19.9	25.3	364.1	165.9	2	1	1	A	0	0	1	0	1	0	0	2.2	0
1692	215	751	34.5	523.1	307.6	501	293	41	27	40	23.9	16.7	494.4	316.2	4	1	1	B	1	0	0	0	0	0.2	0	1.7	0
1693	215	459	34.4	277.3	671.7	264	658	26	29	33.5	17.4	125.6	294.7	696.1	5	1	1	D	0	0	0	1	1	0	0	1.9	0
1694	215	986	34.3	466.2	612.2	426	600	73	22	71.2	17.6	6.6	436.4	615.7	6	1	1	B	1	0	0	0	0	3.7	1	4	0
1695	215	639	34	179.3	831.8	150	822	54	17	53.5	15.2	7.2	149.5	835.6	7	1	1	C	0	1	0	0	0	3.3	1	3.5	0
1696	215	1096	33.1	536.3	799.1	507	788	58	24	60.7	23	7.4	506.6	803	8	1	1	B	1	0	0	0	0	0.7	0	2.6	1
1697	216	712	34	201.7	163.3	181	141	41	40	52.3	17.3	133	181.3	141.3	1	1	1	D	0	0	0	1	1	4.4	1	3	0
1698	216	673	33.9	391.3	153.2	365	139	44	26	42.7	20	25.2	364.2	165.9	2	1	1	A	0	0	1	0	1	0	0	2.1	0
1699	216	442	36	274.7	353.5	258	343	40	20	40.1	14	162.5	303.4	362.5	3	1	1	D	0	0	0	1	1	25.8	1	2.9	0
1700	216	737	34.4	525.3	308.5	504	294	39	27	39.4	23.8	13.9	496.2	315.7	4	1	1	B	1	0	0	0	0	0.2	0	1.7	0
1701	216	459	34.7	277.2	671.1	265	657	24	29	32.5	18	119	291.7	697.3	5	1	1	D	0	0	0	1	1	0.1	0	1.8	0
1702	216	999	34.2	467.3	613.2	431	599	67	27	70.1	18.1	13.6	438.1	620.3	6	1	1	B	1	0	0	0	0	0.2	0	3.9	1
1703	216	607	34	179.2	831.5	153	823	50	17	49.1	15.7	2.3	149.2	832.6	7	1	1	C	0	1	0	0	0	0	0	3.1	1
1704	216	1209	33	537.5	795.7	509	779	56	34	62.1	24.8	19.5	509.2	805.7	8	1	1	B	1	0	0	0	0	0.4	0	2.5	1
1705	217	701	34.4	131.1	116	106	103	47	23	46.4	19.2	11.2	101.7	121.8	1	1	1	A	1	0	0	0	0	8.7	1	2.4	0
1706	217	679	33.8	391.2	153.2	365	139	44	26	43.2	20	25.3	364.1	166	2	1	1	A	0	0	1	0	1	0	0	2.2	0
1707	217	469	36.1	275.3	349.7	260	336	28	32	37.7	15.9	133.8	296.1	371.3	3	1	1	D	0	0	0	1	1	0.4	0	2.4	1
1708	217	765	34.5	525.1	309.4	505	296	39	27	38.6	25.3	8.5	495.4	313.8	4	1	1	B	1	0	0	0	0	0.1	0	1.5	0
1709	217	470	34.4	277.8	671.7	262	661	34	22	36.2	16.5	22.5	305.5	660.2	5	1	1	D	0	0	0	1	1	0.1	0	2.2	0
1710	217	964	33.7	433.2	632	400	614	61	37	69.1	17.8	29	406.9	646.6	6	1	1	C	0	0	0	1	1	4	1	3.9	0
1711	217	573	34.6	181.3	829.8	161	817	41	23	42.2	17.3	168.1	152	823.6	7	1	1	C	0	1	0	0	0	0.3	0	2.4	1
1712	217	519	34.2	558.9	783.7	551	759	14	47	49.1	13.5	90	559	753.7	8	1	1	B	1	0	0	0	0	2.5	1	3.6	0
1713	218	665	34.2	126.2	118.9	105	103	39	29	39.3	21.5	29	100	133.4	1	1	1	A	1	0	0	0	0	0.6	0	1.8	0
1714	218	800	34.4	376.1	168.1	356	146	40	53	59.5	17.1	51.9	357.6	191.7	2	1	1	C	0	0	0	1	1	2.2	1	3.5	0
1715	218	566	35.6	289.3	370	282	345	14	57	56.9	12.7	90.7	289.7	400	3	1	1	D	0	0	0	1	1	2.5	1	4.5	0
1716	218	691	34.6	528	310.4	507	297	40	25	40.1	21.9	13.7	498.9	317.4	4	1	1	B	1	0	0	0	0	0.3	0	1.8	0
1717	218	570	34.5	276.4	658.2	267	630	18	51	51.4	14.1	85.7	278.6	628.3	5	1	1	D	0	0	0	1	1	1.4	1	3.6	0
1718	218	1008	33.8	399	638	361	624	71	25	66.7	19.3	177.3	369	636.6	6	1	1	C	0	0	0	1	1	3.5	1	3.5	0
1719	218	567	33.8	198.3	829.2	185	808	29	36	38	19	129.1	179.3	806	7	1	1	D	0	0	0	1	1	1.7	1	2	0
1720	218	823	33.9	547.2	777.9	523	766	42	28	44	23.8	160.6	518.9	768	8	1	1	B	1	0	0	0	0	1.3	1	1.8	0
1721	219	693	35	107.9	117.7	87	103	39	30	42.9	20.6	31.9	82.4	133.5	1	1	1	A	1	0	0	0	0	1.9	1	2.1	0
1722	219	679	34.4	360.3	189.2	342	171	34	35	43.4	19.9	52.7	342.2	213.1	2	1	1	C	0	0	0	1	1	2.7	1	2.2	0
1723	219	489	36.3	242.3	343	214	333	50	21	49.9	12.5	162.6	213.7	334	3	1	1	D	0	0	0	1	1	5.5	1	4	0
1724	219	719	34.4	525.6	309.1	504	295	40	25	40.9	22.4	15.7	496.7	317.3	4	1	1	B	1	0	0	0	0	0.3	0	1.8	0
1725	219	605	34.1	272.9	664.7	253	646	34	39	43.9	17.6	121.9	257.1	639.3	5	1	1	D	0	0	0	1	1	0.8	0	2.5	1
1726	219	965	34	383.5	644.2	344	630	70	26	68.4	18	13.9	354.4	651.4	6	1	1	C	0	0	0	1	1	1.7	1	3.8	0
1727	219	593	34	206.9	822.2	194	799	28	44	46.9	16.1	65	219.6	795	7	1	1	D	0	0	0	1	1	1.1	1	2.9	0
1728	219	812	34.5	542.8	777.1	529	757	27	41	39.5	26.2	91.9	543.8	807.1	8	1	1	B	1	0	0	0	0	0.5	0	1.5	0
1729	220	700	34.4	109.8	115.8	88	102	40	26	40.1	22.2	15.4	80.9	123.8	1	1	1	A	1	0	0	0	0	0.3	0	1.8	0
1730	220	646	34.1	359.6	189.6	339	172	36	34	41.8	19.7	48	339.5	211.9	2	1	1	C	0	0	0	1	1	0.1	0	2.1	0
1731	220	496	36.1	153.3	317.6	124	312	54	12	56.2	11.2	179	123.3	317.1	3	1	1	A	1	0	0	0	0	9.4	1	5	0
1732	220	729	35	516.3	305.8	488	294	49	21	47.6	19.5	7.8	486.5	309.9	4	1	1	B	1	0	0	0	0	1	1	2.4	0
1733	220	590	34.6	245.9	637.2	221	624	45	28	49.2	15.3	150.5	219.8	622.4	5	1	1	D	0	0	0	1	1	3.9	1	3.2	0
1734	220	1003	34.1	382.7	644.8	343	630	70	26	69.3	18.4	13.5	353.5	651.8	6	1	1	C	0	0	0	1	1	0.1	0	3.8	1
1735	220	606	34.2	255.9	816.3	233	808	53	17	50.3	15.3	2.2	285.8	815.1	7	1	1	D	0	0	0	1	1	5	1	3.3	0
1736	220	840	34.4	545.5	778.5	533	757	26	47	44.4	24.1	88.6	544.8	808.5	8	1	1	B	1	0	0	0	0	0.3	0	1.8	0
1737	221	795	34.3	94.9	126.2	81	107	29	46	44.9	22.5	64.1	81.8	153.1	1	1	1	A	1	0	0	0	0	1.9	1	2	0
1738	221	680	34.7	360.3	189.9	341	173	35	33	42.1	20.6	46.5	339.7	211.7	2	1	1	C	0	0	0	1	1	0.1	0	2	0
1739	221	493	35.4	93.6	337	84	316	20	40	39.2	16	104.3	86.2	307.9	3	1	1	A	1	0	0	0	0	6.4	1	2.4	0
1740	221	795	34.6	514.3	306	486	293	51	26	52.1	19.4	14.8	485.3	313.6	4	1	1	B	1	0	0	0	0	0.2	0	2.7	1
1741	221	559	35.1	207.1	617.5	178	609	52	19	52.5	13.6	168.8	177.7	611.7	5	1	1	B	0	0	1	0	1	4.4	1	3.9	0
1742	221	1005	33.9	386.2	649.6	359	629	54	49	67.1	19.1	36.7	362.1	667.6	6	1	1	C	0	0	0	1	1	0.6	0	3.5	1
1743	221	414	34.3	278.3	817.3	263	809	35	16	34.3	15.4	175.7	308.3	819.5	7	1	1	D	0	0	0	1	1	2.3	1	2.2	0
1744	221	840	34.6	546.1	778	534	756	27	47	45	23.7	78.1	539.9	807.3	8	1	1	B	1	0	0	0	0	0.1	0	1.9	0
1745	222	643	34.2	87.4	128.5	77	109	19	46	43.9	18.6	96.1	90.6	158.4	1	1	1	A	1	0	0	0	0	0.8	0	2.4	1
1746	222	613	34.8	359.1	188.8	341	172	34	34	43.4	18	47.2	338.7	210.8	2	1	1	C	0	0	0	1	1	0.2	0	2.4	1
1747	222	464	35.5	94.3	343.9	82	327	24	34	37.3	15.8	118.8	79.8	317.6	3	1	1	C	0	1	0	0	0	0.7	0	2.4	1
1748	222	842	34.8	505.1	307.6	472	294	61	28	62.2	17.2	15.3	476.2	315.5	4	1	1	B	1	0	0	0	0	0.9	0	3.6	1
1749	222	568	35.1	133.3	600.2	107	589	51	21	54.1	13.4	167.6	104	593.8	5	1	1	A	1	0	0	0	0	7.7	1	4	0
1750	222	989	34.1	382.3	648.9	342	632	70	29	68.6	18.3	15	353.3	656.6	6	1	1	C	0	0	0	1	1	0.4	0	3.7	1
1751	222	464	35	281.7	815.6	264	808	37	16	38.6	15.3	6	311.5	812.5	7	1	1	D	0	0	0	1	1	0.4	0	2.5	1
1752	222	924	34.6	551.4	780.4	537	756	28	54	51.5	22.9	109	561.2	808.8	8	1	1	B	1	0	0	0	0	0.6	0	2.3	0
1753	223	726	34.5	86.8	133.1	77	110	19	53	50.2	18.4	89.4	86.5	163.1	1	1	1	A	1	0	0	0	0	0.5	0	2.7	1
1754	223	636	34.9	356.3	192.5	342	173	30	44	49.6	16.3	60.3	341.4	218.6	2	1	1	C	0	0	0	1	1	0.5	0	3	1
1755	223	676	35.1	95.9	353.4	84	328	22	55	56.4	15.3	105	103.7	382.4	3	1	1	C	0	1	0	0	0	1	0	3.7	1
1756	223	955	34.8	493.4	306.9	452	297	74	19	72.8	16.7	0.7	463.4	307.3	4	1	1	B	1	0	0	0	0	1.2	1	4.4	0
1757	223	565	35.7	113.9	594.5	88	575	48	34	55.9	12.9	149.3	88.1	579.2	5	1	1	A	1	0	0	0	0	2.1	1	4.3	0
1758	223	960	33.9	384.9	647.9	348	632	65	28	63.8	19.2	13.9	355.8	655.1	6	1	1	C	0	0	0	1	1	0.3	0	3.3	1
1759	223	495	35.1	284.1	809.7	264	793	39	29	42.3	14.9	32.3	309.5	793.7	7	1	1	D	0	0	0	1	1	0.6	0	2.8	1
1760	223	908	34.4	551.9	777	537	756	28	46	45.4	25.5	115	564.7	804.2	8	1	1	B	1	0	0	0	0	0.4	0	1.8	0
1761	224	653	34.5	87.1	129.6	77	109	19	45	44.9	18.5	89.6	86.8	159.6	1	1	1	A	1	0	0	0	0	0.4	0	2.4	1
1762	224	545	35.6	360.9	199.6	352	178	18	47	46.9	14.8	86.3	358.9	229.5	2	1	1	C	0	0	0	1	1	0.9	0	3.2	1
1763	224	710	35	94.7	371.2	85	343	18	66	64	14.1	92.7	96.2	401.2	3	1	1	C	0	1	0	0	0	1.8	1	4.5	0
1764	224	754	34.7	521.5	304.2	504	288	35	32	41.1	23.4	38.9	544.9	285.3	4	1	1	B	1	0	0	0	0	2.9	1	1.8	0
1765	224	581	35.6	112.3	595.7	90	586	45	22	44.8	16.5	5.1	142.2	593	5	1	1	A	1	0	0	0	0	0.2	0	2.7	1
1766	224	1009	33.9	381.1	650.8	340	633	71	33	71.9	17.9	20.1	353	661.2	6	1	1	C	0	0	0	1	1	0.5	0	4	1
1767	224	480	34.2	277.2	813.2	260	804	39	18	37.2	16.4	177.9	307.1	814.4	7	1	1	D	0	0	0	1	1	0.8	0	2.3	0
1768	224	879	34.7	551.5	778.8	536	756	29	50	47.6	23.5	113.5	563.4	806.3	8	1	1	B	1	0	0	0	0	0.2	0	2	0
1769	225	594	33.8	87.1	126	77	108	21	40	40.1	18.9	101	92.8	155.4	1	1	1	A	1	0	0	0	0	0.4	0	2.1	0
1770	225	597	35.8	364.5	200	354	177	25	47	44.1	17.2	105.7	372.6	228.8	2	1	1	C	0	0	0	1	1	0.4	0	2.6	1
1771	225	556	35.6	88.8	356.4	75	341	32	31	34.7	20.4	129.4	107.8	379.5	3	1	1	C	0	1	0	0	0	1.6	1	1.7	0
1772	225	797	34.7	520.6	306.1	506	287	27	40	39.6	25.6	96.8	524.1	335.9	4	1	1	B	1	0	0	0	0	0.2	0	1.5	0
1773	225	564	35	90.9	614.6	81	593	20	44	42.7	16.8	91.3	91.6	644.6	5	1	1	A	1	0	0	0	0	2.9	1	2.5	0
1774	225	913	34.2	394.3	641.2	366	626	55	28	53.4	21.8	170.7	364.7	636.4	6	1	1	C	0	0	0	1	1	1.7	1	2.5	0
1775	225	535	34.8	284	823.1	267	808	37	30	42.8	15.9	141.4	307.4	841.8	7	1	1	D	0	0	0	1	1	1.2	1	2.7	0
1776	225	877	34.6	551.3	778.6	536	756	29	50	47.5	23.5	114.2	563.6	806	8	1	1	B	1	0	0	0	0	0	0	2	0
1777	226	548	34.1	87.5	125	77	108	21	39	38	18.4	105.8	95.7	153.9	1	1	1	A	1	0	0	0	0	0.1	0	2.1	0
1778	226	525	35.7	359.6	191.2	342	173	33	35	45	14.9	50.1	340.3	214.2	2	1	1	C	0	0	0	1	1	1	1	3	0
1779	226	483	35.4	93.6	345.4	83	324	20	38	37.4	16.4	79	99.3	316	3	1	1	C	0	1	0	0	0	1.2	1	2.3	0
1780	226	782	34.7	520.5	306.4	507	288	27	39	39.2	25.4	88.2	519.6	336.3	4	1	1	B	1	0	0	0	0	0	0	1.5	0
1781	226	853	33.7	395.8	643.2	369	630	51	24	52	20.9	12.7	366.5	649.8	6	1	1	C	0	0	0	1	1	0.2	0	2.5	1
1782	226	472	36.1	290.7	835	278	815	29	36	43.5	13.8	120.7	275.4	809.2	7	1	1	D	0	0	0	1	1	1.4	1	3.2	0
1783	226	876	34.6	551.3	778.7	536	756	29	50	47.2	23.6	114.6	563.7	805.9	8	1	1	B	1	0	0	0	0	0	0	2	0
1784	227	887	33.7	89.5	157.5	77	132	26	57	55.6	20.3	103.9	96.7	186.6	1	1	1	A	1	0	0	0	0	3.3	1	2.7	0
1785	227	623	34.2	365	188.8	344	173	38	30	42.9	18.5	36.8	341	206.8	2	1	1	C	0	0	0	1	1	0.6	0	2.3	1
1786	227	351	36.7	98.9	323.1	87	304	26	34	36.5	12.2	56.2	115.6	298.1	3	1	1	A	1	0	0	0	0	2.3	1	3	0
1787	227	791	34.8	520.5	306.8	507	288	26	40	40.4	24.9	90	520.5	336.8	4	1	1	B	1	0	0	0	0	0	0	1.6	0
1788	227	808	34.1	403.3	637.8	387	620	33	39	45	22.8	48.2	383.3	660.1	6	1	1	C	0	0	0	1	1	0.9	0	2	0
1789	227	300	36.1	294	839.4	281	826	27	22	28.3	13.5	146.2	269.1	822.7	7	1	1	D	0	0	0	1	1	0.6	0	2.1	0
1790	227	843	34.7	549.1	777.3	535	756	29	44	42.7	25.1	105.9	557.3	806.1	8	1	1	B	1	0	0	0	0	0.3	0	1.7	0
1791	228	915	33.6	93.4	190.7	77	165	38	54	57.8	20.2	112.7	105	218.4	1	1	1	C	0	1	0	0	0	3.4	1	2.9	0
1792	228	699	34.1	366.8	187.8	342	173	43	28	44.6	20	27.8	340.3	201.8	2	1	1	C	0	0	0	1	1	0.2	0	2.2	0
1793	228	360	35.6	92.8	321.1	86	301	14	36	36.7	12.5	94.2	90.6	291.2	3	1	1	A	1	0	0	0	0	0.7	0	2.9	1
1794	228	782	34.7	520.3	306.5	507	288	26	39	39.6	25.1	87.2	518.8	336.5	4	1	1	B	1	0	0	0	0	0	0	1.6	0
1795	228	438	34.4	85	603.1	76	588	22	29	31.4	17.7	114	97.2	630.5	5	1	1	A	1	0	0	0	0	32.7	1	1.8	0
1796	228	978	33.4	412.9	651.1	389	633	56	32	58.9	21.2	158.1	440.7	662.3	6	1	1	C	0	0	0	1	1	1.7	1	2.8	0
1797	228	873	34.3	549	777.2	534	756	31	43	43.8	25.4	114.9	561.6	804.4	8	1	1	B	1	0	0	0	0	0	0	1.7	0
1798	229	727	33.7	90	184.5	77	166	25	42	39.7	23.3	95.8	93.1	214.4	1	1	1	C	0	1	0	0	0	0.7	0	1.7	0
1799	229	678	34.1	370.6	185.8	346	171	42	26	40.7	21.2	23.2	343.1	197.6	2	1	1	C	0	0	0	1	1	0.4	0	1.9	0
1800	229	361	36	94.5	326.9	84	313	22	27	30.5	15.1	62.3	108.4	300.3	3	1	1	A	1	0	0	0	0	0.6	0	2	0
1801	229	778	34.9	519.4	305.9	506	288	27	38	38.4	25.8	84.3	516.5	335.8	4	1	1	B	1	0	0	0	0	0.1	0	1.5	0
1802	229	546	35.4	116	603.3	99	584	31	34	41.6	16.7	46.1	136.8	581.7	5	1	1	A	1	0	0	0	0	3.2	1	2.5	0
1803	229	952	33.3	440.1	651.6	414	631	51	36	56.2	21.6	28.2	466.6	637.4	6	1	1	C	0	0	0	1	1	2.8	1	2.6	0
1804	229	583	35.5	293.3	849	286	820	15	59	57.6	12.9	92.2	294.4	878.9	7	1	1	D	0	0	0	1	1	27.1	1	4.5	0
1805	229	881	34.4	549.3	777.7	534	756	31	46	45.5	24.7	115.3	562.1	804.8	8	1	1	B	1	0	0	0	0	0.1	0	1.8	0
1806	230	799	33.9	90.8	187.9	77	166	25	50	45.9	22.2	90.9	91.2	217.9	1	1	1	C	0	1	0	0	0	0.4	0	2.1	0
1807	230	719	33.6	365.8	163.8	354	137	26	46	45.6	20.1	115.6	352.9	136.7	2	1	1	C	0	0	0	1	1	2.3	1	2.3	0
1808	230	410	36.1	183.7	309.6	167	297	40	24	40.7	12.8	150.7	209.8	324.3	3	1	1	A	1	0	0	0	0	9.3	1	3.2	0
1809	230	792	34.6	519	307.5	505	288	26	41	40.7	24.8	91.6	519.8	337.5	4	1	1	B	1	0	0	0	0	0.2	0	1.6	0
1810	230	529	36.8	101.7	599.9	91	572	21	48	43.3	15.5	101.2	95.9	570.5	5	1	1	A	1	0	0	0	0	1.5	1	2.8	0
1811	230	941	34.3	491.3	611	458	601	70	22	71.7	16.7	9.1	520.9	606.3	6	1	1	B	1	0	0	0	0	6.7	1	4.3	0
1812	230	571	34.7	291.4	831.6	281	810	20	42	41.6	17.5	97.2	287.7	801.8	7	1	1	D	0	0	0	1	1	1.8	1	2.4	0
1813	230	1191	34.7	554.5	796.2	541	762	24	74	72	21	93.9	556.5	826.1	8	1	1	B	1	0	0	0	0	2	1	3.4	0
1814	231	754	34.4	91.4	189.3	77	167	27	48	46.8	20.5	76.2	84.3	218.4	1	1	1	C	0	1	0	0	0	0.2	0	2.3	0
1815	231	731	33.7	367.2	133.8	356	109	22	48	47.8	19.5	80	372.4	104.3	2	1	1	A	0	0	1	0	1	3.1	1	2.5	0
1816	231	605	35.5	250.4	348.6	227	331	53	38	62.7	12.3	145.1	275	365.7	3	1	1	D	0	0	0	1	1	7.9	1	5.1	0
1817	231	791	34.7	518.9	306.4	504	287	27	40	39.5	25.5	101.8	525	335.7	4	1	1	B	1	0	0	0	0	0.1	0	1.5	0
1818	231	550	34.8	88	591.7	76	567	23	50	52.8	13.3	109.4	98	620	5	1	1	A	1	0	0	0	0	1.6	1	4	0
1819	231	925	35	506.8	611	478	601	60	20	61.8	19	179	536.8	611.5	6	1	1	B	1	0	0	0	0	1.6	1	3.2	0
1820	231	525	35.1	288.3	814.4	277	796	23	34	35.7	18.7	104.3	280.9	785.3	7	1	1	D	0	0	0	1	1	1.8	1	1.9	0
1821	231	1170	34.7	554.8	797.3	542	762	23	76	73.2	20.4	91.7	555.7	827.3	8	1	1	B	1	0	0	0	0	0.1	0	3.6	1
1822	232	662	34.3	88.2	182.1	77	165	24	35	36.3	23.2	101.9	94.4	211.5	1	1	1	C	0	1	0	0	0	0.8	0	1.6	0
1823	232	804	34	397.5	108.4	380	88	38	43	53.3	19.2	57.2	381.2	133.6	2	1	1	A	0	0	1	0	1	4	1	2.8	0
1824	232	479	35.6	280.6	369.4	264	355	40	28	43	14.2	142.5	304.4	387.7	3	1	1	D	0	0	0	1	1	3.7	1	3	0
1825	232	816	34.5	517.4	305.8	503	287	28	40	39.9	26	86.7	515.7	335.7	4	1	1	B	1	0	0	0	0	0.2	0	1.5	0
1826	232	468	35.4	91.1	595.3	81	574	19	43	47	12.7	102.7	97.7	624.6	5	1	1	A	1	0	0	0	0	0.5	0	3.7	1
1827	232	933	35	504.8	609	476	597	61	24	60.4	19.7	11.6	534.2	603	6	1	1	B	1	0	0	0	0	0.3	0	3.1	1
1828	232	692	33.3	289.2	821.2	279	796	19	55	53.6	16.4	97.1	292.9	850.9	7	1	1	D	0	0	0	1	1	0.7	0	3.3	1
1829	232	1152	34.6	554.9	797.6	542	763	23	75	72.5	20.2	91.7	555.8	827.6	8	1	1	B	1	0	0	0	0	0	0	3.6	1
1830	233	691	33.9	89.7	183.9	77	167	25	36	37	23.8	108.7	99.3	212.3	1	1	1	C	0	1	0	0	0	0.2	0	1.6	0
1831	233	432	36.3	396	102.9	385	88	24	31	35.9	15.3	64.5	383.1	130	2	1	1	A	0	0	1	0	1	0.6	0	2.3	1
1832	233	403	36.8	283.1	368.5	267	356	40	23	39.4	13	155.6	310.4	380.8	3	1	1	D	0	0	0	1	1	0.3	0	3	1
1833	233	810	34.5	518.6	306.4	505	287	27	41	40.5	25.5	87.8	517.4	336.4	4	1	1	B	1	0	0	0	0	0.1	0	1.6	0
1834	233	557	35.1	91.2	594.1	76	577	31	35	44.4	16	127.1	109.3	618	5	1	1	A	1	0	0	0	0	0.1	0	2.8	1
1835	233	926	34.3	509.8	605.1	485	584	49	37	55.9	21.1	30.3	535.7	590	6	1	1	B	1	0	0	0	0	0.6	0	2.7	1
1836	233	784	33.6	291.6	845.9	283	818	19	61	60.8	16.4	86.3	289.7	875.8	7	1	1	D	0	0	0	1	1	2.5	1	3.7	0
1837	233	942	34.2	556.7	793.7	547	760	18	68	69	17.4	91.1	557.3	823.7	8	1	1	B	1	0	0	0	0	0.4	0	4	1
1838	234	754	34.2	91.4	187.3	79	167	24	43	42.5	22.6	86.3	89.5	217.2	1	1	1	C	0	1	0	0	0	0.4	0	1.9	0
1839	234	796	33.8	391.3	122	372	106	48	34	52	19.5	36.7	415.4	104	2	1	1	A	0	0	1	0	1	2	1	2.7	0
1840	234	707	34.8	519.5	307.9	500	292	37	30	40.3	22.3	35.1	495	325.1	4	1	1	B	1	0	0	0	0	0.2	0	1.8	0
1841	234	601	34.3	86.1	594.9	76	571	19	45	44.9	17	92	85.1	564.9	5	1	1	A	1	0	0	0	0	0.5	0	2.6	1
1842	234	959	34.3	508.5	607	483	592	53	29	56.1	21.8	20.9	536.5	596.2	6	1	1	B	1	0	0	0	0	0.2	0	2.6	1
1843	234	646	33.9	291.1	833.6	280	810	22	48	49.4	16.6	77.5	284.6	862.9	7	1	1	D	0	0	0	1	1	1.3	1	3	0
1844	234	879	34.3	534.3	777.5	506	758	49	34	52.6	21.3	27.4	507.6	791.3	8	1	1	B	1	0	0	0	0	2.8	1	2.5	0
1845	235	676	34.5	88.5	182.7	77	165	26	35	36.4	23.7	107.3	97.4	211.4	1	1	1	C	0	1	0	0	0	0.6	0	1.5	0
1846	235	802	33.5	412	117.7	388	107	52	24	51.3	19.9	12.4	441.3	111.3	2	1	1	A	0	0	1	0	1	2.2	1	2.6	0
1847	235	689	34.6	518.5	309.1	499	294	37	29	39.5	22.2	32.3	493.1	325.1	4	1	1	B	1	0	0	0	0	0.2	0	1.8	0
1848	235	467	34.9	81.7	579.1	76	559	14	44	47.6	12.5	88	80.7	609.1	5	1	1	A	1	0	0	0	0	1.7	1	3.8	0
1849	235	944	34.2	520	606.9	494	594	51	25	50.7	23.7	175.5	490.1	604.5	6	1	1	B	1	0	0	0	0	1.2	1	2.1	0
1850	235	666	34.2	264.1	828.2	235	817	54	21	54.7	15.5	168.3	234.7	822.1	7	1	1	D	0	0	0	1	1	2.8	1	3.5	0
1851	235	846	34.4	531.6	781.9	506	771	48	24	46.3	23.3	173.9	501.8	778.7	8	1	1	B	1	0	0	0	0	0.5	0	2	0
1852	236	600	34.5	96.6	197.3	78	187	43	23	39.2	19.5	14.9	125.6	189.6	1	1	1	C	0	1	0	0	0	1.7	1	2	0
1853	236	826	34.1	454.6	119.8	433	105	43	34	47.1	22.3	153.7	481.5	133.1	2	1	1	B	1	0	0	0	0	4.3	1	2.1	0
1854	236	493	36.4	282.6	369.2	265	354	39	30	44.4	14.1	142	306.2	387.6	3	1	1	D	0	0	0	1	1	24.8	1	3.1	0
1855	236	737	34.6	517.4	308.8	495	293	40	29	40.7	23.1	24.9	490.2	321.4	4	1	1	B	1	0	0	0	0	0.1	0	1.8	0
1856	236	339	34.7	86.6	592.5	76	583	26	19	25.4	17	2.8	116.6	591	5	1	1	A	1	0	0	0	0	1.5	1	1.5	0
1857	236	1019	34.4	530.4	611.3	500	598	63	29	65.3	19.9	166.2	559.6	618.5	6	1	1	B	1	0	0	0	0	1.2	1	3.3	0
1858	236	593	34	182.2	797.4	157	784	47	29	53	14.3	151.2	155.9	783	7	1	1	A	1	0	0	0	0	8.9	1	3.7	0
1859	236	860	34.1	538.1	786.4	522	764	35	39	39.2	27.9	124.1	521.3	761.5	8	1	1	B	1	0	0	0	0	0.8	0	1.4	0
1860	237	786	33.9	118.5	187.9	96	177	50	22	47.1	21.2	1.1	148.4	187.3	1	1	1	C	0	1	0	0	0	2.4	1	2.2	0
1861	237	745	33.8	455.4	147.7	442	126	23	52	49.2	19.3	103.2	462.3	176.9	2	1	1	B	1	0	0	0	0	2.8	1	2.5	0
1862	237	500	35.6	276.9	365	261	350	30	36	40.7	15.6	131	296.6	387.7	3	1	1	D	0	0	0	1	1	0.7	0	2.6	1
1863	237	753	34.3	519.6	309.3	499	295	39	27	38.4	25	12.4	490.3	315.7	4	1	1	B	1	0	0	0	0	0.2	0	1.5	0
1864	237	807	34.1	157	596.1	132	582	54	27	56.2	18.3	159.8	185.1	606.4	5	1	1	A	1	0	0	0	0	7.2	1	3.1	0
1865	237	978	34.6	532.1	612	504	599	56	31	58.6	21.2	164	561	620.3	6	1	1	B	1	0	0	0	0	0.2	0	2.8	1
1866	237	536	35	135.9	785.5	114	774	42	23	44.8	15.2	161.2	107.5	775.8	7	1	1	A	1	0	0	0	0	4.9	1	2.9	0
1867	237	877	34.5	523.6	781.5	498	767	50	33	51.4	21.7	20	495.4	791.7	8	1	1	B	1	0	0	0	0	1.6	1	2.4	0
1868	238	802	34.3	119.4	191.2	98	175	43	38	49.7	20.6	144.1	143.7	208.8	1	1	1	C	0	1	0	0	0	0.4	0	2.4	1
1869	238	832	34.2	469.6	162.3	447	144	46	42	58.1	18.2	144	493.9	179.9	2	1	1	D	0	1	0	0	0	2.1	1	3.2	0
1870	238	436	35.7	279.2	367.4	264	354	36	26	39.7	14	145.9	304	384.2	3	1	1	D	0	0	0	1	1	0.3	0	2.8	1
1871	238	804	34.2	521.9	309.7	500	297	41	27	40.3	25.4	177.5	491.9	308.4	4	1	1	B	1	0	0	0	0	0.2	0	1.6	0
1872	238	623	35	262.4	630.3	239	615	50	33	57.4	13.8	149.5	288.2	645.6	5	1	1	B	0	0	1	0	1	11.3	1	4.2	0
1873	238	1064	34.4	545.5	620	520	598	44	55	60.6	22.4	129.2	564.5	643.3	6	1	1	B	1	0	0	0	0	1.6	1	2.7	0
1874	238	584	35.7	109.8	788.8	78	776	55	22	54.8	13.6	14.7	80.8	796.4	7	1	1	A	1	0	0	0	0	2.7	1	4	0
1875	238	887	34.2	522.8	780.3	496	768	52	25	53.4	21.2	10.4	493.3	785.7	8	1	1	B	1	0	0	0	0	0.1	0	2.5	1
1876	239	787	34.1	120.5	192.2	98	177	51	32	52.9	19	151.1	146.8	206.7	1	1	1	C	0	1	0	0	0	0.2	0	2.8	1
1877	239	708	34.5	457.4	151.2	440	134	34	42	45.7	19.7	130.3	476.8	174.1	2	1	1	B	1	0	0	0	0	1.7	1	2.3	0
1878	239	338	37.1	284	370.3	268	357	37	28	42.2	10.2	141.4	307.5	389	3	1	1	D	0	0	0	1	1	0.6	0	4.1	1
1879	239	793	34.2	521.6	309.5	500	296	40	27	39.5	25.6	4.1	491.7	311.6	4	1	1	B	1	0	0	0	0	0	0	1.5	0
1880	239	572	34.4	289.1	665.7	279	647	22	42	43	16.9	71	279.3	694	5	1	1	D	0	0	0	1	1	4.5	1	2.5	0
1881	239	1073	34.1	545.2	619.9	519	598	45	55	61	22.4	130	564.5	642.9	6	1	1	B	1	0	0	0	0	0	0	2.7	1
1882	239	532	34.9	103	791.1	85	779	35	25	39.4	17.2	30.1	77	806.1	7	1	1	A	1	0	0	0	0	0.7	0	2.3	0
1883	239	1048	34.1	496	782	455	771	74	20	72.9	18.3	4.9	466.1	784.6	8	1	1	B	1	0	0	0	0	2.7	1	4	0
1884	240	791	34.1	121.5	191.3	99	176	50	33	52.2	19.3	150.9	147.8	205.9	1	1	1	C	0	1	0	0	0	0.1	0	2.7	1
1885	240	662	34.4	456.4	150	440	133	31	41	42.4	19.9	127.9	474.8	173.6	2	1	1	B	1	0	0	0	0	0.2	0	2.1	0
1886	240	332	37.4	287.9	382.4	270	369	38	23	41.4	10.2	154.9	315.1	395.1	3	1	1	D	0	0	0	1	1	1.3	1	4	0
1887	240	785	34.4	522.3	310	501	296	39	28	38.2	26.1	5.7	492.5	313	4	1	1	B	1	0	0	0	0	0.1	0	1.5	0
1888	240	505	35.2	288.9	673	278	655	25	34	37.4	17.2	112.4	277.5	645.3	5	1	1	D	0	0	0	1	1	0.7	0	2.2	0
1889	240	1050	34.4	545.1	619.5	519	598	45	54	60.9	21.9	131	564.8	642.1	6	1	1	B	1	0	0	0	0	0	0	2.8	1
1890	240	620	34.5	96.3	796.5	80	781	34	34	43.6	18.1	43.3	74.5	817.1	7	1	1	A	1	0	0	0	0	0.9	0	2.4	1
1891	240	871	33.3	449.6	790.5	435	770	29	44	43.6	25.5	101.5	455.6	819.9	8	1	1	B	1	0	0	0	0	4.8	1	1.7	0
1892	241	780	34.1	123.3	191.3	102	176	44	34	48.8	20.4	149.4	149.1	206.6	1	1	1	C	0	1	0	0	0	0.2	0	2.4	1
1893	241	696	34.4	454.6	150.3	440	134	28	38	38.7	22.9	122	470.5	175.7	2	1	1	B	1	0	0	0	0	0.2	0	1.7	0
1894	241	345	37	288.1	383.9	270	370	38	24	41	10.7	152.9	261.4	370.2	3	1	1	D	0	0	0	1	1	0.1	0	3.8	1
1895	241	782	34.3	522.2	309.2	501	295	40	28	38.9	25.6	5	492.3	311.9	4	1	1	B	1	0	0	0	0	0.1	0	1.5	0
1896	241	442	35.6	288.8	672.7	278	656	25	31	34.6	16.3	119	274.3	646.4	5	1	1	D	0	0	0	1	1	0	0	2.1	0
1897	241	904	34	538.4	607.8	512	594	52	27	51.4	22.4	13.7	509.3	614.9	6	1	1	B	1	0	0	0	0	1.4	1	2.3	0
1898	241	573	33.8	85.2	804.4	75	785	22	39	37.8	19.3	76.4	92.2	775.2	7	1	1	A	1	0	0	0	0	1.4	1	2	0
1899	241	1034	33.3	459.7	815.2	436	791	55	46	65.1	20.2	139.1	482.3	834.8	8	1	1	D	0	1	0	0	0	2.7	1	3.2	0
1900	242	783	34.1	124.7	192.4	102	177	52	30	53.5	18.6	154.6	151.8	205.3	1	1	1	C	0	1	0	0	0	0.2	0	2.9	1
1901	242	684	33.6	454.9	151.7	440	135	31	35	39.1	22.3	125.6	472.3	176.1	2	1	1	B	1	0	0	0	0	0.1	0	1.8	0
1902	242	730	34.5	522.7	310.7	502	297	39	27	38.3	24.3	8	493	314.9	4	1	1	B	1	0	0	0	0	0.2	0	1.6	0
1903	242	724	34.5	554	607.5	541	588	23	41	42.5	21.7	101.7	560.1	636.9	6	1	1	B	1	0	0	0	0	1.6	1	2	0
1904	242	652	34.2	84.8	806.4	73	786	27	39	41.8	19.9	111.1	74	778.4	7	1	1	A	1	0	0	0	0	0.2	0	2.1	0
1905	242	1050	33.7	464	818.5	439	794	54	51	70.2	19	137.8	486.2	838.6	8	1	1	D	0	1	0	0	0	0.6	0	3.7	1
1906	243	821	34.2	128	192.5	104	177	56	29	56.3	18.6	157.9	155.8	203.8	1	1	1	C	0	1	0	0	0	0.3	0	3	1
1907	243	759	33.7	452.1	152.4	434	136	42	31	43.7	22.1	143.9	476.3	170.1	2	1	1	B	1	0	0	0	0	0.3	0	2	0
1908	243	401	37.5	289.2	391.8	272	372	31	39	43	11.9	123.8	272.5	366.9	3	1	1	D	0	0	0	1	1	25.2	1	3.6	0
1909	243	735	34.4	519.6	308.9	500	293	37	30	40	23.4	31.5	494	324.6	4	1	1	B	1	0	0	0	0	0.4	0	1.7	0
1910	243	911	33.7	544.6	602.6	517	590	47	29	47.1	24.6	167.5	515.3	596.1	6	1	1	B	1	0	0	0	0	1.1	1	1.9	0
1911	243	546	35	91	807.8	73	792	46	25	42.7	16.3	161.6	119.4	817.3	7	1	1	A	1	0	0	0	0	0.6	0	2.6	1
1912	243	1181	33.1	468.3	823.8	443	796	48	59	71.8	20.9	129.1	487.2	847.1	8	1	1	D	0	1	0	0	0	0.7	0	3.4	1
1913	244	818	34.1	127.9	191.9	104	177	56	27	54.8	19	160.8	156.2	201.7	1	1	1	C	0	1	0	0	0	0.1	0	2.9	1
1914	244	782	34	447.3	150.2	428	134	43	33	44.5	22.4	147	472.4	166.6	2	1	1	A	0	0	1	0	1	0.5	0	2	0
1915	244	710	34.6	519.6	308.8	500	294	37	29	39.4	22.9	30.5	493.7	324	4	1	1	B	1	0	0	0	0	0	0	1.7	0
1916	244	909	34.3	531.9	602.9	499	590	60	23	57.5	20.1	11.1	502.5	608.7	6	1	1	B	1	0	0	0	0	1.3	1	2.9	0
1917	244	307	35.1	80.7	806.9	73	795	19	22	21.4	18.3	112.1	69.4	779.1	7	1	1	A	1	0	0	0	0	1.1	1	1.2	0
1918	244	1095	33.5	463.4	817.8	441	789	45	58	67.9	20.5	124.6	480.5	842.5	8	1	1	D	0	1	0	0	0	0.8	0	3.3	1
1919	245	871	33.7	129.3	192.5	104	177	59	28	58.2	19	161	157.7	202.3	1	1	1	C	0	1	0	0	0	0.2	0	3.1	1
1920	245	750	33.7	445.8	149.3	427	134	41	29	41.5	23	151.1	472	163.8	2	1	1	A	0	0	1	0	1	0.2	0	1.8	0
1921	245	465	35.8	279	371.9	260	365	44	15	43.6	13.6	2.8	308.9	370.5	3	1	1	D	0	0	0	1	1	25.4	1	3.2	0
1922	245	699	34.6	521.5	310	504	294	34	31	38.9	22.9	38.9	498.1	328.9	4	1	1	B	1	0	0	0	0	0.2	0	1.7	0
1923	245	367	36.9	288.7	659	275	646	27	24	29.5	15.8	45	309.9	637.8	5	1	1	D	0	0	0	1	1	25.5	1	1.9	0
1924	245	919	34.4	529.8	603.3	500	592	57	22	55.3	21.2	179.9	499.8	603.2	6	1	1	B	1	0	0	0	0	0.2	0	2.6	1
1925	245	1089	33.3	466.9	828.6	444	805	47	50	65.3	21.2	133.3	487.5	850.5	8	1	1	D	0	1	0	0	0	1.2	1	3.1	0
1926	246	833	33.8	129.9	192.5	105	177	56	29	56.6	18.8	158.4	157.8	203.5	1	1	1	C	0	1	0	0	0	0.1	0	3	1
1927	246	745	34	451.3	150.3	433	133	36	41	46.7	20.3	135.8	472.8	171.2	2	1	1	A	0	0	1	0	1	0.6	0	2.3	0
1928	246	458	36	280.6	377.7	262	366	42	20	43.7	13.4	164.7	309.5	385.6	3	1	1	D	0	0	0	1	1	0.6	0	3.3	1
1929	246	723	34.5	520.1	308.8	502	293	35	31	39.4	23.4	39.2	496.8	327.8	4	1	1	B	1	0	0	0	0	0.2	0	1.7	0
1930	246	577	34.6	284.3	656.7	272	635	25	41	44.5	16.5	67.1	296	629.1	5	1	1	D	0	0	0	1	1	0.5	0	2.7	1
1931	246	912	34.3	530	603.3	501	592	56	22	54.7	21.2	179.9	500	603.2	6	1	1	B	1	0	0	0	0	0	0	2.6	1
1932	246	512	34.9	92.1	795.6	79	780	25	30	32.4	20.1	55.5	109.1	770.9	7	1	1	A	1	0	0	0	0	38.4	1	1.6	0
1933	246	975	33.3	463.4	822.9	440	803	51	38	59	21	145.4	488.1	839.9	8	1	1	D	0	1	0	0	0	0.7	0	2.8	1
1934	247	764	33.7	137.4	192.6	116	178	49	26	48.8	19.9	163.4	166.2	201.2	1	1	1	C	0	1	0	0	0	0.8	0	2.4	1
1935	247	878	33.9	454.8	170.4	441	144	26	62	61.7	18.1	106.4	463.3	199.1	2	1	1	D	0	1	0	0	0	2.1	1	3.4	0
1936	247	326	37.1	283.4	370	266	360	38	19	38.4	10.8	22	311.3	358.7	3	1	1	D	0	0	0	1	1	0.8	0	3.6	1
1937	247	701	34.4	520.8	308.2	503	292	35	32	39.1	22.9	38.6	497.3	326.9	4	1	1	B	1	0	0	0	0	0.1	0	1.7	0
1938	247	416	35.7	287.8	646.2	274	633	31	28	37.8	14	43.4	309.6	625.5	5	1	1	D	0	0	0	1	1	1.1	1	2.7	0
1939	247	914	34.3	530	603.4	501	592	56	23	54.6	21.3	179.5	500	603.1	6	1	1	B	1	0	0	0	0	0	0	2.6	1
1940	247	545	34.9	90.7	794.8	73	779	31	33	35.2	19.7	125.6	73.3	770.4	7	1	1	A	1	0	0	0	0	0.2	0	1.8	0
1941	247	1198	33.6	478.8	824.9	445	808	77	29	74.5	20.5	169	508.2	830.6	8	1	1	D	0	1	0	0	0	1.6	1	3.6	0
1942	248	728	33.9	142.8	199.1	122	187	44	25	43.1	21.5	16.6	171.5	190.6	1	1	1	C	0	1	0	0	0	0.9	0	2	0
1943	248	727	33.8	447.8	157	431	142	36	29	38.5	24.1	146.3	472.8	173.6	2	1	1	A	0	0	1	0	1	1.5	1	1.6	0
1944	248	378	36.5	276.8	366.6	261	352	33	27	40.6	11.9	38.7	300.2	347.8	3	1	1	D	0	0	0	1	1	0.8	0	3.4	1
1945	248	695	34.6	519.4	309.3	499	293	38	29	38.8	22.8	29.9	493.4	324.2	4	1	1	B	1	0	0	0	0	0.2	0	1.7	0
1946	248	887	34.3	530.8	603.2	503	592	54	22	52.7	21.4	0.1	500.8	603.3	6	1	1	B	1	0	0	0	0	0.1	0	2.5	1
1947	248	500	34.8	92.2	799.1	74	790	36	17	37.1	17.2	7	62.5	802.7	7	1	1	A	1	0	0	0	0	0.5	0	2.2	0
1948	248	1087	33.3	503.8	832.1	474	820	60	24	58.9	23.5	174.4	533.7	835	8	1	1	D	0	1	0	0	0	2.7	1	2.5	0
1949	249	777	34.3	182	202.6	156	191	60	20	57.9	17.1	174.1	211.9	205.7	1	1	1	C	0	1	0	0	0	4	1	3.4	0
1950	249	857	33.8	465.5	162.8	441	151	54	23	53.6	20.4	171.2	495.2	167.4	2	1	1	D	0	1	0	0	0	1.9	1	2.6	0
1951	249	385	36.2	265.5	373	250	365	36	18	36.6	13.4	17.1	294.2	364.1	3	1	1	D	0	0	0	1	1	1.3	1	2.7	0
1952	249	690	34.4	519.5	310	502	297	35	27	35	25.1	157.4	547.2	321.5	4	1	1	B	1	0	0	0	0	0.1	0	1.4	0
1953	249	979	34.2	526.3	602.5	491	592	66	22	64	19.5	174.1	496.5	599.4	6	1	1	B	1	0	0	0	0	0.5	0	3.3	1
1954	249	505	35	92.7	798.4	73	790	37	18	37.4	17.2	1.6	62.7	799.3	7	1	1	A	1	0	0	0	0	0.1	0	2.2	0
1955	249	1083	33.1	500	833.9	474	818	48	35	51	27	154.6	472.9	821	8	1	1	D	0	1	0	0	0	0.4	0	1.9	0
1956	250	693	34.1	224.9	191.9	204	175	48	33	52.2	16.9	31.8	250.4	176.1	1	1	1	D	0	0	0	1	1	4.5	1	3.1	0
1957	250	870	33.5	465.9	163.4	441	151	53	24	53.4	20.7	170	495.4	168.6	2	1	1	D	0	1	0	0	0	0.1	0	2.6	1
1958	250	428	36.4	273.4	376.5	254	367	42	21	42.1	12.9	163.1	302.1	385.2	3	1	1	D	0	0	0	1	1	0.9	0	3.2	1
1959	250	645	34.8	520.1	311.1	506	295	30	31	32.8	25.1	132.3	540.3	333.2	4	1	1	B	1	0	0	0	0	0.1	0	1.3	0
1960	250	945	34.2	527.7	603.6	495	592	62	22	61	19.7	2.8	497.8	605.1	6	1	1	B	1	0	0	0	0	0.2	0	3.1	1
1961	250	516	34.4	92.4	797.7	73	789	38	18	38.9	16.9	176.3	62.5	795.8	7	1	1	A	1	0	0	0	0	0.1	0	2.3	1
1962	250	1169	33.3	501.8	835.4	473	818	53	44	59.4	25.1	149.3	527.6	850.7	8	1	1	D	0	1	0	0	0	0.2	0	2.4	1
1963	251	707	33.7	216.9	177.7	196	157	37	41	48.8	18.5	127.1	198.8	153.8	1	1	1	D	0	0	0	1	1	1.7	1	2.6	0
1964	251	928	34	473.2	158	443	148	68	20	65.9	17.9	177.6	503.1	159.3	2	1	1	B	1	0	0	0	0	0.9	0	3.7	1
1965	251	404	35.8	268.4	370.4	254	354	29	29	35.9	14.3	38.8	291.8	351.6	3	1	1	D	0	0	0	1	1	0.8	0	2.5	1
1966	251	673	34.6	519.7	310.1	507	292	27	34	34.9	24.5	110.8	509	282.1	4	1	1	B	1	0	0	0	0	0.1	0	1.4	0
1967	251	533	34.3	287.7	656.6	273	637	27	35	40.1	16.9	55.2	304.8	632	5	1	1	D	0	0	0	1	1	25.1	1	2.4	0
1968	251	946	34.4	527.2	603.7	493	593	64	21	62.9	19.1	2.7	497.3	605.2	6	1	1	B	1	0	0	0	0	0.1	0	3.3	1
1969	251	519	34.7	91.9	797.6	73	788	37	19	38.9	17	175.6	61.9	795.2	7	1	1	A	1	0	0	0	0	0.1	0	2.3	0
1970	251	1163	33.5	499.6	827.9	468	814	64	29	64.2	23.1	12.2	529	821.5	8	1	1	D	0	1	0	0	0	0.8	0	2.8	1
1971	252	661	33.9	218.7	175.4	200	161	35	30	41.1	20.5	139.7	195.8	155.9	1	1	1	D	0	0	0	1	1	0.3	0	2	0
1972	252	929	33.7	475.7	162.7	446	150	60	27	63	18.8	166.8	504.9	169.6	2	1	1	D	0	1	0	0	0	0.5	0	3.4	1
1973	252	442	36	269.8	359.7	244	351	43	19	42.1	13.4	162.9	241.1	350.9	3	1	1	D	0	0	0	1	1	1.1	1	3.1	0
1974	252	677	34.6	520.5	309.3	508	291	27	35	35.5	24.3	105.5	512.5	280.4	4	1	1	B	1	0	0	0	0	0.1	0	1.5	0
1975	252	608	34.7	184.3	604.4	154	596	56	20	57.5	13.5	169	154.9	598.7	5	1	1	A	1	0	0	0	0	11.8	1	4.3	0
1976	252	892	34.3	530.5	602.9	502	591	55	23	54.4	20.9	7.1	500.7	606.6	6	1	1	B	1	0	0	0	0	0.3	0	2.6	1
1977	252	534	34.6	91.7	797.6	73	788	37	19	39.2	17.3	175.7	61.7	795.3	7	1	1	A	1	0	0	0	0	0	0	2.3	0
1978	252	1130	33.2	520.2	831.7	488	821	64	22	65.4	22	4	490.3	833.8	8	1	1	D	0	1	0	0	0	2.1	1	3	0
1979	253	700	34.3	212.7	177.9	186	167	47	24	46.8	19.1	163.8	183.9	169.6	1	1	1	D	0	0	0	1	1	0.7	0	2.5	1
1980	253	790	34.3	460.9	158.4	439	143	45	35	50.2	20	150	486.9	173.4	2	1	1	B	1	0	0	0	0	1.6	1	2.5	0
1981	253	514	36	255.6	364	236	350	39	37	47	13.9	37.8	231.9	382.4	3	1	1	D	0	0	0	1	1	1.5	1	3.4	0
1982	253	706	34.6	519.1	311.2	504	294	32	32	36.7	24.5	137.2	497.1	290.8	4	1	1	B	1	0	0	0	0	0.2	0	1.5	0
1983	253	662	34.9	109.3	610.3	84	597	50	31	54.5	15.5	25.2	82.2	623.1	5	1	1	A	1	0	0	0	0	7.7	1	3.5	0
1984	253	870	34.2	535.1	600.3	510	589	48	25	46.8	23.7	167.5	505.8	593.9	6	1	1	B	1	0	0	0	0	0.5	0	2	0
1985	253	519	34.9	91.6	798	73	789	37	18	38.9	17	177.3	61.7	796.6	7	1	1	A	1	0	0	0	0	0	0	2.3	0
1986	253	752	34.5	556.1	797.6	545	773	20	49	49.1	19.5	94.7	553.7	767.7	8	1	1	B	1	0	0	0	0	5.1	1	2.5	0
1987	254	693	34.2	212.3	179.3	186	169	47	22	45	19.6	170.8	182.7	174.5	1	1	1	D	0	0	0	1	1	0.1	0	2.3	0
1988	254	759	33.8	424.2	169	394	154	52	29	53.6	18	25.8	397.1	182.1	2	1	1	C	0	0	0	1	1	3.9	1	3	0
1989	254	546	35.3	267.4	372.4	259	353	18	47	45	15.4	85	264.8	402.3	3	1	1	D	0	0	0	1	1	1.5	1	2.9	0
1990	254	698	34.5	516.6	308.8	494	296	41	23	40.8	21.8	10.1	487.1	314.1	4	1	1	B	1	0	0	0	0	0.3	0	1.9	0
1991	254	638	34.2	85.8	613.7	76	591	18	47	45.9	17.7	91.7	86.7	643.7	5	1	1	A	1	0	0	0	0	2.4	1	2.6	0
1992	254	882	34.3	536.3	599.8	517	582	41	33	45.5	24.7	152.8	562.9	613.5	6	1	1	B	1	0	0	0	0	0.1	0	1.8	0
1993	254	493	34.9	94.1	794.8	81	781	27	29	31.5	19.9	136.8	115.9	815.3	7	1	1	A	1	0	0	0	0	0.4	0	1.6	0
1994	254	757	34.6	555.9	795.1	545	771	20	48	48.4	19.9	94.5	553.5	765.2	8	1	1	B	1	0	0	0	0	0.3	0	2.4	1
1995	255	725	34.2	207.4	175.8	179	165	51	24	51.3	18	162.4	178.8	166.7	1	1	1	D	0	0	0	1	1	0.6	0	2.8	1
1996	255	698	33.7	373.9	186.2	345	173	50	24	47.2	18.8	13.7	344.8	193.3	2	1	1	C	0	0	0	1	1	5.4	1	2.5	0
1997	255	458	35.5	273.1	362.2	263	347	21	33	35.6	16.4	66.8	261.3	389.8	3	1	1	D	0	0	0	1	1	1.2	1	2.2	0
1998	255	809	34.6	500.9	309.9	471	297	55	26	57.1	18	13.6	471.7	317	4	1	1	B	1	0	0	0	0	1.6	1	3.2	0
[truncated: 600,763+ more rows]

## Sheet: Summary
	Behavioral Profile with 15 behaviors: Suitable for cluster analysis. Multiple experiments can be combined (copy row 6-13).
					Movement					Acclimation		Habituation			Location
	Exp Date		Cage	Exp Group	M1	MD	M7	MN	N-D	AM	AS	HMM	HL1M	HL2M	Home	Wall	Food	Win	Out
	2022-11-21		1	Wild type	0.305439	0.0738815	0.0824926	0.216517	0.142636	0.142235	0.191046	0.289555	0.226759	-0.0131831	0.840359	0.0136982	0.0360623	0.10988	0.123578
	2022-11-21		2	Wild type	0.249926	0.0581475	0.0571513	0.103572	0.045424	0.153829	0.0945393	0.318016	0.250121	-0.111043	0.797706	0.0364404	0.0980612	0.0677921	0.104233
	2022-11-21		3	Wild type	0.173793	0.0439653	0.0840158	0.137407	0.0934419	0.169053	0.193855	0.12371	0.123444	-0.00141907	0.0204757	0.00569029	0.0110973	0.962737	0.968427
	2022-11-21		4	Wild type	0.170797	0.0454453	0.173887	0.128881	0.0834355	0.159561	0.128533	-0.0456466	0.0836299	0	0.893773	0.00702548	0.0607905	0.038411	0.0454365
	2022-11-21		5	Wild type	0.20267	0.0695302	0.0724419	0.105732	0.0362019	0.175435	0.104285	-0.0805862	0.196365	0.00638298	0.230229	0.0184055	0.0810388	0.670326	0.688732
	2022-11-21		6	Wild type	0.205917	0.0494316	0.0924444	0.137303	0.087871	0.145911	0.263435	-0.0736651	0.268433	0.00319149	0.793823	0.00402139	0.0120655	0.19009	0.194111
	2022-11-21		7	Wild type	0.160608	0.0401346	0.0617394	0.0770226	0.0368879	0.0605485	0.0175564	0.126335	-0.000373506	0	0.018985	0.000831354	0.0990768	0.881107	0.881938
	2022-11-21		8	Wild type	0.110453	0.0271428	0.00206978	0.109171	0.0820282	0.0705122	0.0548299	0.130319	0.156376	0.092533	0.968778	0.00538057	0.00124176	0.0246001	0.0299806
			Avg	Wild type	0.19745	0.0509599	0.0782803	0.126951	0.0759908	0.134636	0.13101	0.0985045	0.163094	-0.00294228	0.570516	0.0114367	0.0499293	0.368118	0.379555
	M1 = Movement during 1st hour
	MD = Movement during Daytime (avg 2-6 hr)
	M7 = Movement during 1st hour of night (7th hour)
	MN = Movement during Nighttime (avg 8-12 hr)
	N-D = Night minus day (% move)
	AM = Acclimation to cage in % Moved (diff 1-2 hr)
	AS = Acclimation to cage in % SAP* (diff 1-2 hr)
	HMM = Habituation to Moth in % Moved (period 73 vs next 5 periods)
	HL1M = Habituation to 1st set of moving Lines in % Moved (period 85 vs next 5 periods)
	HL2M = Habituation to 2nd set of moving Lines in % Moved (period 97 vs next 5 periods)
	Home = Quadrant with red hut (avg 2-6 hr)
	Wall = Quadrant with walls (avg 2-6 hr)
	Food = Quadrant with food and water tray (avg 2-6 hr)
	Win = Quadrant with screened window (avg 2-6 hr)
	Out = Wall + Window
	* SAP = Stretch-attend posture

## Sheet: Fig 9
	Fig 9 with stats
					Movement					Acclimation		Habituation			Location
	Exp Date		Cage	Exp Group	M1	MD	M7	MN	N-D	AM	AS	HMM	HL1M	HL2M	Home	Wall	Food	Win	Out
	2022-11-21		1	Wild type	0.305439	0.0738815	0.0824926	0.216517	0.142636	0.142235	0.191046	0.289555	0.226759	-0.0131831	0.840359	0.0136982	0.0360623	0.10988	0.123578
	2022-11-21		2	Wild type	0.249926	0.0581475	0.0571513	0.103572	0.045424	0.153829	0.0945393	0.318016	0.250121	-0.111043	0.797706	0.0364404	0.0980612	0.0677921	0.104233
	2022-11-21		3	Wild type	0.173793	0.0439653	0.0840158	0.137407	0.0934419	0.169053	0.193855	0.12371	0.123444	-0.00141907	0.0204757	0.00569029	0.0110973	0.962737	0.968427
	2022-11-21		4	Wild type	0.170797	0.0454453	0.173887	0.128881	0.0834355	0.159561	0.128533	-0.0456466	0.0836299	0	0.893773	0.00702548	0.0607905	0.038411	0.0454365
	2022-11-21		5	Wild type	0.20267	0.0695302	0.0724419	0.105732	0.0362019	0.175435	0.104285	-0.0805862	0.196365	0.00638298	0.230229	0.0184055	0.0810388	0.670326	0.688732
	2022-11-21		6	Wild type	0.205917	0.0494316	0.0924444	0.137303	0.087871	0.145911	0.263435	-0.0736651	0.268433	0.00319149	0.793823	0.00402139	0.0120655	0.19009	0.194111
	2022-11-21		7	Wild type	0.160608	0.0401346	0.0617394	0.0770226	0.0368879	0.0605485	0.0175564	0.126335	-0.000373506	0	0.018985	0.000831354	0.0990768	0.881107	0.881938
	2022-11-21		8	Wild type	0.110453	0.0271428	0.00206978	0.109171	0.0820282	0.0705122	0.0548299	0.130319	0.156376	0.092533	0.968778	0.00538057	0.00124176	0.0246001	0.0299806
	2022-12-01		1	3xTg-AD	0.33668	0.263199	0.552959	0.453062	0.189863	0.086976	0.0814599	0.536692	-0.404963	0.328151	0.0996623	0.214906	0.486487	0.198945	0.413851
	2022-12-01		2	3xTg-AD	0.104751	0.0826289	0.253325	0.0622585	-0.0203704	0.0188846	0.0666863	0.286678	0.196759	-0.00147869	0.0561866	0.133149	0.0130445	0.79762	0.930769
	2022-12-01		3	3xTg-AD	0.102776	0.0196561	0.0838005	0.137061	0.117405	0.0856619	0.114311	-0.0230189	0.196812	0	0.00973906	0.0109187	0.000531182	0.978811	0.98973
	2022-12-01		4	3xTg-AD	0.151757	0.0426156	0.0832595	0.0661589	0.0235433	0.0765133	0.0570012	0.171341	-0.110536	-0.182497	0.749805	0.0103883	0.114928	0.124879	0.135268
	2022-12-01		5	3xTg-AD	0.115257	0.0607576	0.214572	0.0910562	0.0302986	0.031148	0.0539847	0.16361	0.182191	0.174385	0.0324465	0.0243163	0.0878221	0.855415	0.879731
	2022-12-01		6	3xTg-AD	0.114973	0.113995	0.222922	0.108802	-0.00519298	0.0428022	0.0380482	-0.182894	-0.000660803	-0.00920856	0.0749567	0.0601442	0.0536387	0.81126	0.871405
	2022-12-01		7	3xTg-AD	0.180196	0.114269	0.288221	0.262689	0.14842	0.158951	0.122672	0.172808	0.0871517	0.250799	0.0754179	0.788127	0.0323023	0.104153	0.89228
	2022-12-01		8	3xTg-AD	0.174391	0.0442165	0.167998	0.0847299	0.0405134	0.14424	0.0948907	0.152076	-0.0905222	0.351711	0.0250825	0.210395	0.0410452	0.723477	0.933872
	blue (0) - red (0.30)		Avg	Wild type	0.19745	0.0509599	0.0782803	0.126951	0.0759908	0.134636	0.13101	0.0985045	0.163094	-0.00294228	0.570516	0.0114367	0.0499293	0.368118	0.379555
			Avg	3xTg-AD	0.160098	0.0926672	0.233382	0.158227	0.06556	0.0806472	0.0786317	0.159661	0.00702896	0.113983	0.140412	0.181543	0.103725	0.57432	0.755863
	Welch test				0.299553	0.172784	0.0218625	0.548956	0.734455	0.0395976	0.120635	0.520075	0.0816531	0.133183	0.0259936	0.105855	0.381439	0.30045	0.053888
	Conclusion: 4-5 month-old AD mice are hyperactive (0.02), with reduced acclimation (0.04), and are less at home (0.03)

## Sheet: Speed
	Speed	Cage	Cage	Cage	Cage	Cage	Cage	Cage	Cage
	Hour	1	2	3	4	5	6	7	8	AVG	SEM
	1	1.42549	1.00448	1.08994	0.923111	1.23859	0.713846	0.793803	0.563844	0.969139	0.0999112
	2	0.820059	0.374454	0.0632114	0.0707587	0.172264	0.243956	0.429871	0.218227	0.2991	0.0873856
	3	0.324447	0.395829	0.761028	0.271729	0.963413	0.325777	0.27401	0.142066	0.432287	0.0990606
	4	0.309009	0.0607823	0.305776	0.0239812	0.582812	0.283822	0.0973111	0.012333	0.209478	0.0696998
	5	0.147058	0.155901	0.540782	0.814286	0.202635	0.0823551	0.0810248	0.169584	0.274203	0.092881
	6	0.413201	0.215534	0.201163	0.096394	0.162976	0.137217	0.128627	0.164353	0.189933	0.0346663
	7	0.563058	0.269205	0.624871	1.04236	0.545579	0.384001	0.36563	0.0300736	0.478097	0.105014
	8	1.10775	0.539876	1.26956	0.755328	0.605484	0.609651	0.445644	0.511214	0.730563	0.106009
	9	1.38312	0.512575	1.62365	0.123159	1.09048	0.61883	0.417193	0.643526	0.801568	0.181628
	10	0.560237	0.180569	0.920542	1.63042	1.07915	0.691421	0.314211	0.759296	0.766981	0.161685
	11	1.0433	0.49234	0.280348	1.53812	0.388192	0.592491	0.496096	0.30139	0.641535	0.153613
	12	1.30249	0.501333	1.3196	0.159751	0.0382823	0.107126	0.202189	0.748682	0.547432	0.185721
	13	1.35793	0.42537	0.786441	0.626409	0.657356	0.263502	0.0956561	0.444832	0.582187	0.135807
	14	0.93892	0.382876	0.91914	0.199764	0.925143	0.536606	0.184247	0.481841	0.571067	0.112908
	15	0.377207	0.344883	0.169672	0.100565	0.77407	0.419853	0.111743	0.425311	0.340413	0.0781391
	16	0.233642	0.0685118	0.336062	0.0663339	0.662175	0.020969	0.0225952	0.173716	0.198001	0.0770655
	17	0.104911	0.38128	0.0407762	0.0203396	0.0563425	0.0202833	0.00417543	0.127981	0.0945112	0.0437078
	18	0.0765916	0.0900958	0.201986	0.868528	0.703882	0.175453	0.203906	0.0756752	0.299515	0.108972
	19	0.0064798	0.117926	0.199822	0.518538	0.0829647	0.121174	0.10941	0.586142	0.217807	0.075633
	20	0.10544	0.0409121	0.0506815	0.0149614	0.371323	0.445818	0.120753	0.0524991	0.150299	0.05807
	21	0.13307	0.030506	0.0382804	0.0211694	0.0284682	0.0958452	0.00307862	0.0918994	0.0552897	0.0161179
	22	0.0508884	0.0294812	0.175586	0.66006	0.156692	0.12019	0.111542	0.073864	0.172288	0.0718877
	day (2-6)	0.402755	0.2405	0.374392	0.25543	0.41682	0.214626	0.202169	0.141313	0.281001	0.0364545
	night (8-12)	1.07938	0.445338	1.08274	0.841355	0.640319	0.523904	0.375067	0.592822	0.697616	0.0969949
	Accl (1-2)	0.605434	0.630028	1.02673	0.852353	1.06633	0.46989	0.363932	0.345617	0.670039	0.100205
	Accl (7-6)	0.149856	0.0536707	0.423708	0.945965	0.382603	0.246784	0.237003	-0.13428	0.288164	0.113145
								Welch test (1 vs 2):		0.000187792	*
								Welch test (D vs N):		0.00305733	*
								Welch test (6 vs 7):		0.0297874	*
								Welch test (12-13):		0.88228	NS
										Bonf x3
							Welch test (14-15):		0.117887	0.353661	NS
							Welch test 16-17):		0.267289	0.801867	NS
							Welch test 14-17):		0.00338784	0.0101635	*

## Sheet: Move
	Move	Cage	Cage	Cage	Cage	Cage	Cage	Cage	Cage
	Hour	1	2	3	4	5	6	7	8	AVG	SEM
	1	0.305439	0.249926	0.173793	0.170797	0.20267	0.205917	0.160608	0.110453	0.19745	0.021006
	2	0.163205	0.096097	0.00473934	0.011236	0.0272351	0.0600059	0.100059	0.0399408	0.0628148	0.0190878
	3	0.0556378	0.102663	0.104655	0.0521018	0.182335	0.080402	0.0509177	0.0254212	0.0817667	0.0173028
	4	0.0542222	0.0079858	0.0356074	0.00118273	0.0898239	0.0674357	0.018042	0	0.0342875	0.0118091
	5	0.0227743	0.0354715	0.0584317	0.146444	0.0287067	0.0127106	0.0144842	0.0363583	0.0444226	0.01545
	6	0.0735687	0.0485207	0.0163934	0.0162626	0.0195498	0.0266036	0.0171699	0.0339935	0.0315078	0.00719402
	7	0.0824926	0.0571513	0.0840158	0.173887	0.0724419	0.0924444	0.0617394	0.00206978	0.0782803	0.0168788
	8	0.184258	0.126998	0.161381	0.134226	0.0943055	0.15897	0.0767172	0.101183	0.129755	0.0131867
	9	0.295165	0.111803	0.210787	0.0180634	0.15136	0.167603	0.0792755	0.108741	0.14285	0.0299527
	10	0.107988	0.036084	0.134278	0.249532	0.205759	0.182249	0.074162	0.133412	0.140433	0.0247628
	11	0.22051	0.120674	0.036195	0.220255	0.0728026	0.152271	0.111801	0.0626663	0.124647	0.0245049
	12	0.274667	0.122298	0.144395	0.0223281	0.00443393	0.0254212	0.043157	0.139852	0.097069	0.0323085
	13	0.276685	0.102602	0.0878482	0.105689	0.118574	0.0612789	0.0209997	0.085037	0.107339	0.0264854
	14	0.195491	0.0916888	0.131809	0.0213523	0.187968	0.139858	0.0280816	0.105886	0.112767	0.0229964
	15	0.0701599	0.0775148	0.0287578	0.0139012	0.153319	0.101775	0.023359	0.0881135	0.0696126	0.0165608
	16	0.0452663	0.0103489	0.0602017	0.00621302	0.178318	0.000295683	0.00473093	0.0286813	0.0417569	0.0209217
	17	0.0109435	0.0941943	0.00118273	0	0.0070943	0.00266036	0	0.0171547	0.0166537	0.011281
	18	0.0121194	0.0150798	0.0361481	0.12764	0.115522	0.0319055	0.039929	0.0106414	0.0486233	0.0164372
	19	0	0.0242532	0.0281732	0.0803332	0.00443656	0.023359	0.0269231	0.110157	0.0372044	0.0134873
	20	0.0144842	0.0070943	0.00177515	0.000591191	0.0702847	0.0895655	0.0236477	0.00591191	0.0266693	0.0120488
	21	0.0254363	0.00177357	0.00561632	0.00147798	0.000591191	0.0138602	0	0.0106446	0.00742502	0.0031299
	22	0.00384388	0.00532229	0.0296296	0.0880597	0.018058	0.0150531	0.0213018	0.0124187	0.0242109	0.00958689
	day (2-6)	0.0738815	0.0581475	0.0439653	0.0454453	0.0695302	0.0494316	0.0401346	0.0271428	0.0509599	0.0054903
	night (8-12)	0.216517	0.103572	0.137407	0.128881	0.105732	0.137303	0.0770226	0.109171	0.126951	0.0146679
	Accl (1-2)	0.142235	0.153829	0.169053	0.159561	0.175435	0.145911	0.0605485	0.0705122	0.134636	0.0155979
	Accl (7-6)	0.00892391	0.00863061	0.0676223	0.157624	0.0528921	0.0658408	0.0445695	-0.0319237	0.0467725	0.0199146
								Welch test (1 vs 2):		0.000322025	*
								Welch test (D vs N):		0.000928183	*
								Welch test (6 vs 7):		0.0300912	*
								Welch test (12-13):		0.809516	NS
										Bonf x3
							Welch test (14-15):		0.152276	0.456828	NS
							Welch test 16-17):		0.314064	0.942192	NS
							Welch test 14-17):		0.00365129	0.0109539	*

## Sheet: SAP
	SAP	Cage	Cage	Cage	Cage	Cage	Cage	Cage	Cage
	Hour	1	2	3	4	5	6	7	8	AVG	SEM
	1	0.242678	0.210151	0.195632	0.142431	0.125303	0.400296	0.0941597	0.10838	0.189879	0.0352878
	2	0.051632	0.115612	0.00177725	0.0138971	0.0210184	0.136861	0.0766033	0.0535503	0.0588689	0.0171195
	3	0.0369932	0.0636095	0.109218	0.0589106	0.203892	0.118534	0.0843694	0.0455217	0.0901311	0.0191971
	4	0.0237037	0.0112393	0.0176541	0.000591366	0.0778872	0.133984	0.0508725	0.00236546	0.0397872	0.0163378
	5	0.00976043	0.0455217	0.0669089	0.185296	0.0443918	0.0883831	0.00975466	0.0727165	0.0653416	0.0198151
	6	0.0845446	0.0893491	0.0354694	0.109403	0.0257701	0.0756725	0.0251628	0.0461129	0.0614355	0.011428
	7	0.0875371	0.0876518	0.0824992	0.159446	0.117718	0.34963	0.0647076	0.0201064	0.121162	0.0355625
	8	0.160405	0.328301	0.267724	0.141071	0.0870744	0.26347	0.107642	0.139053	0.186843	0.0309747
	9	0.268763	0.222716	0.284873	0.0130293	0.154683	0.368608	0.0570071	0.226963	0.19958	0.0420588
	10	0.0831361	0.338361	0.145673	0.187071	0.158068	0.187574	0.042124	0.145271	0.16091	0.030917
	11	0.201541	0.432712	0.0526473	0.133582	0.11098	0.224102	0.0828157	0.0945906	0.166621	0.0432429
	12	0.192	0.350311	0.21216	0.0190533	0.000295596	0.0162578	0.0366539	0.130667	0.119675	0.0441309
	13	0.172033	0.150503	0.0780533	0.0805389	0.0995542	0.126702	0.0192251	0.0912593	0.102234	0.0168364
	14	0.10887	0.256137	0.224195	0.0216489	0.132894	0.248965	0.0307419	0.08252	0.138247	0.0334593
	15	0.0239787	0.0810651	0.0284613	0.0186335	0.0878238	0.0704142	0.0103489	0.0573625	0.047261	0.0107767
	16	0.0159763	0.427558	0.047153	0.00621302	0.0731635	0	0.00236546	0.0136014	0.0732538	0.0513978
	17	0.00236616	0.244668	0.0162626	0.000591191	0.00266036	0.00177357	0	0.00887311	0.0346494	0.0300646
	18	0.00472953	0.077469	0.0420741	0.0648763	0.0429851	0.0265879	0.0375629	0.00325155	0.037442	0.00922332
	19	0.000295683	0.0996747	0.0290629	0.093127	0.00266193	0.0348906	0.00976331	0.0544862	0.0404953	0.0137724
	20	0.00591191	0.264854	0.00502959	0	0.0284698	0.152232	0.00916346	0.00413834	0.0587248	0.0345132
	21	0.00916888	0.0260124	0.00118238	0.000295596	0	0.00530817	0	0.00413956	0.00576338	0.00311041
	22	0.0351863	0.0292726	0.0512593	0.0808955	0.0100651	0.00295159	0.0147929	0.00798344	0.0290508	0.00936133
	day (2-6)	0.0413268	0.0650663	0.0462056	0.0736195	0.0745919	0.110687	0.0493526	0.0440534	0.0631129	0.00826174
	night (8-12)	0.181169	0.33448	0.192615	0.0987613	0.10222	0.212002	0.0652485	0.147309	0.166726	0.0300372
	Accl (1-2)	0.191046	0.0945393	0.193855	0.128533	0.104285	0.263435	0.0175564	0.0548299	0.13101	0.0286031
	Accl (7-6)	0.00299245	-0.00169735	0.0470298	0.0500437	0.0919479	0.273957	0.0395448	-0.0260065	0.0597265	0.0332569
								Welch test (1 vs 2):		0.00736476	*
								Welch test (D vs N):		0.0103492	*
								Welch test (6 vs 7):		0.146571	NS
								Welch test (12-13):		0.720481	NS
										Bonf x3
							Welch test (14-15):		0.0308335	0.0925006	NS
							Welch test 16-17):		0.529744	1.58923	NS
							Welch test 14-17):		0.0373259	0.111978	NS

## Sheet: Home
	Home	Cage	Cage	Cage	Cage	Cage	Cage	Cage	Cage			EXP25%	22 x
	Hour	1	2	3	4	5	6	7	8	AVG	SEM	Welch	Welch
	1	0.427974	0.483526	0.109812	0.817557	0.101942	0.614497	0.0655542	0.880071	0.437617	0.114344	0.144842	3.18652	NS
	2	0.664392	0.68835	0	0.984329	0.0435169	0.872007	0.0700713	0.957692	0.535045	0.151088	0.101177	2.22589	NS
	3	0.895827	0.730178	0.0498935	0.88958	0.22006	0.420337	0.0100651	0.972214	0.523519	0.14062	0.0928353	2.04238	NS
	4	0.883852	0.991718	0.0128665	1	0.0468517	0.759539	0.00591541	1	0.587593	0.168071	0.0845355	1.85978	NS
	5	0.970423	0.798699	0.0369361	0.642857	0.244451	0.973692	0.00532072	0.963937	0.57954	0.149067	0.0627344	1.38016	NS
	6	0.787303	0.779586	0.00268256	0.952099	0.596268	0.943541	0.0035524	0.950044	0.626885	0.142593	0.033274	0.732028	NS
	7	0.765875	0.840095	0.0442827	0.169374	0.500755	0.556741	0.02523	0.999704	0.487757	0.13232	0.115417	2.53918	NS
	8	0.505665	0.594139	0.0494403	0.134226	0.0512202	0.439313	0.024383	0.805325	0.325464	0.105772	0.49865	10.9703	NS
	9	0.185405	0.621886	0.139802	0.00266509	0.150755	0.4564	0.0249406	0.806519	0.298546	0.104348	0.655887	14.4295	NS
	10	0.627515	0.87341	0.0304897	0.106184	0.163467	0.532249	0.0243251	0.791284	0.393615	0.124362	0.286061	6.29334	NS
	11	0.354772	0.569358	0.00418786	0.0854303	0.146493	0.536658	0.0266193	0.764706	0.311028	0.101628	0.567097	12.4761	NS
	12	0.153481	0.77021	0.0398987	0.00684728	0.00206917	0.972805	0.0227609	0.526222	0.311787	0.137874	0.667593	14.687	NS
	13	0.150566	0.793909	0.0431589	0.179042	0.209212	0.888692	0.0168589	0.807704	0.386143	0.132304	0.33771	7.42961	NS
	14	0.344112	0.723455	0.113151	0.00355872	0.272673	0.258723	0.00975466	0.737947	0.307922	0.101949	0.58769	12.9292	NS
	15	0.0254589	0.866272	0.0130448	0.0201124	0.193212	0.0887574	0.00325251	0.0786517	0.161095	0.103116	0.417143	9.17714	NS
	16	0.0133136	0.988173	0.0219454	0.0056213	0.659656	0	0	0.0171496	0.213232	0.136857	0.795939	17.5107	NS
	17	0.0029577	0.831754	0	0	0.952705	0	0	0.0079858	0.224425	0.146177	0.866066	19.0535	NS
	18	0.00177357	0.941455	0.0195556	0.032589	0.295224	0.0115214	0.0215912	0.00384274	0.165944	0.116132	0.492665	10.8386	NS
	19	0	0.926353	0.0430012	0.0312407	0.000591541	0.0319338	0.0056213	0.0645543	0.137912	0.112917	0.353943	7.78675	NS
	20	0.00354715	0.979308	0	0	0.314947	0.0626663	0.00768549	0.00236477	0.171315	0.121556	0.538069	11.8375	NS
	21	0.00354925	1	0	0	0	0.011501	0	0.00384388	0.127362	0.12467	0.358034	7.87674	NS
	22	0.00857481	0.998226	0.0162963	0.0525373	0.00769686	0.0413223	0.00680473	0.00620934	0.142208	0.122447	0.407895	8.97368	NS
	EXP	0.25	0.25	0.25	0.25	0.25	0.25	0.25	0.25	0.25
	Avg 2-6 hr	0.840359	0.797706	0.0204757	0.893773	0.230229	0.793823	0.018985	0.968778	0.570516	0.14392	0.0612377

## Sheet: Wall
	Wall	Cage	Cage	Cage	Cage	Cage	Cage	Cage	Cage				22 x
	Hour	1	2	3	4	5	6	7	8	AVG	SEM	Welch	Welch
	1	0.0878661	0.0902345	0.0827438	0.0179158	0.0403519	0.00976331	0.0068534	0.0071069	0.0428545	0.0134691	1.18519e-06	2.60741e-05	*
	2	0.0323442	0.0461266	0	0.000295683	0.0044405	0.00354715	0.00415677	0.00414201	0.0118816	0.0061401	1.97324e-09	4.34113e-08	*
	3	0.00858242	0.0307692	0.0103438	0.00384843	0.0628743	0.00502513	0	0.0067987	0.0160302	0.00745355	8.6027e-09	1.89259e-07	*
	4	0.0127407	0.00207039	0.00329144	0	0.0176067	0.0109435	0	0	0.0058316	0.00244636	2.67081e-12	5.87579e-11	*
	5	0.0029577	0.0206917	0.013624	0.0218171	0.0032554	0	0	0.0065031	0.00860612	0.00315905	1.72969e-11	3.80533e-10	*
	6	0.0118659	0.0825444	0.00119225	0.00916617	0.00385071	0.000591191	0	0.00945906	0.0148337	0.00980539	5.57259e-08	1.22597e-06	*
	7	0.0228487	0.0692923	0.0145587	0.0159446	0.0166013	0.0272593	0.0011873	0	0.0209615	0.00767029	1.21767e-08	2.67888e-07	*
	8	0.0954085	0.123446	0.0242537	0.0202381	0.0180777	0.0204263	0.00743384	0.0423077	0.043949	0.0149264	2.47101e-06	5.43621e-05	*
	9	0.126075	0.0907473	0.0285183	0.00266509	0.211178	0.0144842	0.00564133	0.0352593	0.0643211	0.0260267	0.000187946	0.00413482	*
	10	0.0840237	0.0127181	0.0757622	0.0299813	0.133473	0.0227811	0.00266983	0.0560332	0.0521803	0.0155605	4.31255e-06	9.4876e-05	*
	11	0.173385	0.124815	0.00628178	0.0624418	0.037881	0.0296824	0.00621118	0.192433	0.0791413	0.0263417	0.00033849	0.00744678	*
	12	0.245926	0.0568552	0.0253325	0.000595415	0.000591191	0.00147798	0.000591191	0.366222	0.087199	0.049578	0.0134177	0.29519	NS
	13	0.421884	0.0260201	0.0192837	0.00359281	0.0594354	0.00148017	0.00029577	0.103407	0.079425	0.0504992	0.0117944	0.259477	NS
	14	0.363394	0.0254363	0.0165513	0.00207592	0.116133	0.00827912	0.000295596	0.181899	0.089258	0.0454908	0.00955272	0.21016	NS
	15	0.881587	0.0215976	0.0094871	0.00177462	0.0598392	0.0056213	0	0.866647	0.230819	0.140549	0.895291	19.6964	NS
	16	0.931657	0.00147842	0.00622776	0	0.182168	0	0	0.976641	0.262272	0.15264	0.938173	20.6398	NS
	17	0.977521	0.021327	0	0	0.0458173	0	0	0.984916	0.253698	0.158861	0.98208	21.6057	NS
	18	0.978126	0.0201064	0.00385185	0.0479783	0.0540299	0.00324963	0.000887311	0.992019	0.262531	0.157837	0.938943	20.6567	NS
	19	1	0.00561964	0.00385528	0.00714073	0.00236616	0.00384388	0.00236686	0.818182	0.230422	0.149092	0.89922	19.7828	NS
	20	0.970736	0	0	0	0.0240214	0.026308	0.000886787	0.997044	0.252375	0.159696	0.988552	21.7481	NS
	21	0.950902	0	0	0	0	0.00353878	0	0.98906	0.242938	0.158695	0.965746	21.2464	NS
	22	0.989947	0	0.000888889	0.018209	0.0017762	0.00354191	0	0.983737	0.249763	0.160859	0.998863	21.975	NS
	EXP	0.25	0.25	0.25	0.25	0.25	0.25	0.25	0.25	0.25	0
	Avg 2-6 hr	0.0136982	0.0364404	0.00569029	0.00702548	0.0184055	0.00402139	0.000831354	0.00538057	0.0114367	0.00408718

## Sheet: Food
	Food	Cage	Cage	Cage	Cage	Cage	Cage	Cage	Cage				22 x
	Hour	1	2	3	4	5	6	7	8	AVG	SEM	Welch	Welch
	1	0.145248	0.260611	0.058136	0.0722604	0.0470267	0.0615385	0.0712157	0.0204323	0.0920586	0.0271589	0.000653161	0.0143695	*
	2	0.121958	0.235364	0	0.00473093	0.0168739	0.00413834	0.0858076	0.00147929	0.058794	0.0299718	0.000374516	0.00823936	*
	3	0.0224919	0.14142	0.0346821	0.0500296	0.185629	0.00768549	0.175548	0	0.0771857	0.0273484	0.000396853	0.00873076	*
	4	0.0174815	0.00177462	0.00568522	0	0.100865	0.0443656	0.0733511	0	0.0304404	0.0136608	8.77229e-07	1.9299e-05	*
	5	0.00414079	0.0975466	0.0139267	0.21578	0.0787215	0	0.0461129	0.00177357	0.0572503	0.0261839	0.000154421	0.00339726	*
	6	0.0142391	0.0142012	0.00119225	0.0334122	0.0231043	0.00413834	0.114565	0.00295596	0.025976	0.0132348	6.15341e-07	1.35375e-05	*
	7	0.00563798	0.0239858	0.0194116	0.617028	0.112889	0.0124444	0.12526	0.000295683	0.114619	0.0738236	0.109327	2.4052	NS
	8	0.0754323	0.0423327	0.0158582	0.772024	0.0843628	0.0340438	0.225691	0.0035503	0.156662	0.0912841	0.340575	7.49265	NS
	9	0.0990804	0.0524911	0.0886547	0.971869	0.310272	0.122968	0.146081	0.0100741	0.225186	0.111172	0.829752	18.2545	NS
	10	0.0449704	0.00946466	0.125962	0.514678	0.177564	0.280473	0.108276	0.0094871	0.15886	0.0602064	0.173845	3.82459	NS
	11	0.0595732	0.039929	0.0104696	0.512271	0.106244	0.205699	0.357291	0	0.161435	0.0655256	0.218545	4.808	NS
	12	0.0811852	0.0384957	0.0557315	0.967252	0	0.0198049	0.837718	0.00444444	0.250579	0.143092	0.996884	21.9315	NS
	13	0.124329	0.0523359	0.0290787	0.77994	0.0832095	0.0663114	0.957705	0	0.261614	0.134186	0.933454	20.536	NS
	14	0.0614061	0.068323	0.102919	0.966192	0.0481892	0.547309	0.857819	0.0144928	0.333331	0.140256	0.571114	12.5645	NS
	15	0.0559503	0.0204142	0.0204566	0.972198	0.102114	0.876923	0.888232	0.00295683	0.367406	0.160224	0.487513	10.7253	NS
	16	0.0349112	0.00532229	0.0344009	0.986095	0.0770142	1	0.992904	0.00236546	0.391627	0.176252	0.448083	9.85782	NS
	17	0.0139012	0.104265	0	1	0.00147798	1	1	0.00177462	0.390177	0.178943	0.459094	10.1001	NS
	18	0.015371	0.0198108	0.0488889	0.718467	0.0277612	0.966322	0.906241	0	0.337858	0.155945	0.590752	12.9965	NS
	19	0	0.0310559	0.0201661	0.800357	0.154984	0.91987	0.926036	0.00266509	0.356892	0.155305	0.513438	11.2956	NS
	20	0.0192137	0.00916346	0	1	0.45344	0.648537	0.972805	0.000591191	0.387969	0.156345	0.406808	8.94978	NS
	21	0.0369713	0	0.0428614	1	1	0.98496	1	0.0017741	0.508321	0.184499	0.204206	4.49254	NS
	22	0.00147842	0.0017741	0.0237037	0.825373	0.962404	0.947462	0.971893	0.000887049	0.466872	0.174568	0.254115	5.59053	NS
	EXP	0.25	0.25	0.25	0.25	0.25	0.25	0.25	0.25	0.25	0
	Avg 2-6 hr	0.0360623	0.0980612	0.0110973	0.0607905	0.0810388	0.0120655	0.0990768	0.00124176	0.0499293	0.0142191

[truncated: 6 more sheets: Window, Out, P-Move, P-SAP, P-Wall, P-Home]
